# Supplementary material for: Bayesian nonparametric discovery of isoforms and individual specific quantification
Source: Nat Commun. 2018 Apr 27;9:1681. doi: 10.1038/s41467-018-03402-w (PMC5923247; doi:10.1038/s41467-018-03402-w)
Supplement: Supplementary file 4 — Supplementary Data 1 [file 41467_2018_3402_MOESM4_ESM.xlsx]

## Sheet: population specific tr
ensembl ref	bonferonni corrected p-value
ENSG00000019582.10	0
ENSG00000067225.13	0
ENSG00000071205.7	0
ENSG00000104321.6	0
ENSG00000124374.8	0
ENSG00000124570.13	0
ENSG00000142541.12	0
ENSG00000162511.7	0
ENSG00000198169.4	0
ENSG00000174444.10	0
ENSG00000186827.6	0
ENSG00000141756.14	0
ENSG00000106624.4	0
ENSG00000170298.11	0
ENSG00000137154.8	0
ENSG00000089157.11	0
ENSG00000143891.12	0
ENSG00000090920.9	0
ENSG00000183091.15	0
ENSG00000104970.6	0
ENSG00000198719.7	0
ENSG00000155093.13	0
ENSG00000177542.6	0
ENSG00000122477.8	0
ENSG00000145723.12	0
ENSG00000132300.14	0
ENSG00000182134.11	0
ENSG00000154358.15	0
ENSG00000182472.4	0
ENSG00000116667.8	0
ENSG00000095587.8	0
ENSG00000040487.8	0
ENSG00000175505.9	0
ENSG00000179698.9	0
ENSG00000085185.11	0
ENSG00000161016.11	0
ENSG00000259363.1	0
ENSG00000151006.7	0
ENSG00000184009.5	0
ENSG00000111481.5	0
ENSG00000159217.5	0
ENSG00000095794.15	0
ENSG00000137843.7	0
ENSG00000143126.7	0
ENSG00000109158.6	0
ENSG00000140465.9	0
ENSG00000182240.11	0
ENSG00000109452.8	0
ENSG00000085831.11	0
ENSG00000196605.3	0
ENSG00000146858.7	0
ENSG00000176261.11	0
ENSG00000071894.10	0
ENSG00000089327.10	0
ENSG00000162897.10	0
ENSG00000185909.10	0
ENSG00000132704.11	0
ENSG00000114450.5	0
ENSG00000156804.3	0
ENSG00000145919.6	0
ENSG00000175787.12	0
ENSG00000151948.7	0
ENSG00000004838.9	0
ENSG00000150477.10	0
ENSG00000141968.3	0
ENSG00000184060.6	0
ENSG00000205213.9	0
ENSG00000113302.4	0
ENSG00000093217.5	0
ENSG00000242574.4	0
ENSG00000179934.5	0
ENSG00000158423.12	0
ENSG00000107014.7	0
ENSG00000079263.14	0
ENSG00000248712.3	0
ENSG00000106089.7	0
ENSG00000128596.12	0
ENSG00000106992.13	0
ENSG00000123472.8	0
ENSG00000255508.3	0
ENSG00000166432.10	0
ENSG00000179477.5	0
ENSG00000185055.6	0
ENSG00000166153.12	0
ENSG00000122547.6	0
ENSG00000263020.1	0
ENSG00000243501.5	1.54898e-12
ENSG00000137764.15	1.54898e-12
ENSG00000113296.10	1.54898e-12
ENSG00000162755.9	1.54898e-12
ENSG00000183520.7	1.54898e-12
ENSG00000108239.8	1.54898e-12
ENSG00000172602.5	1.54898e-12
ENSG00000111962.7	1.54898e-12
ENSG00000169905.8	1.54898e-12
ENSG00000133835.10	3.09797e-12
ENSG00000103942.8	3.09797e-12
ENSG00000131848.5	3.09797e-12
ENSG00000183833.12	4.64695e-12
ENSG00000101460.8	4.64695e-12
ENSG00000182903.11	4.64695e-12
ENSG00000137936.12	4.64695e-12
ENSG00000188818.8	6.19593e-12
ENSG00000103544.10	9.2939e-12
ENSG00000187231.9	9.2939e-12
ENSG00000084731.9	9.2939e-12
ENSG00000143977.9	1.08429e-11
ENSG00000107742.8	1.70388e-11
ENSG00000111729.8	1.70388e-11
ENSG00000162496.4	2.16858e-11
ENSG00000008323.11	2.32347e-11
ENSG00000132963.7	2.32347e-11
ENSG00000165996.9	2.63327e-11
ENSG00000198915.7	2.63327e-11
ENSG00000174871.6	2.94307e-11
ENSG00000099937.6	3.56266e-11
ENSG00000106789.8	3.87246e-11
ENSG00000178562.13	3.87246e-11
ENSG00000108039.13	3.87246e-11
ENSG00000166592.7	4.49205e-11
ENSG00000144908.9	4.95675e-11
ENSG00000123836.10	5.57634e-11
ENSG00000107954.6	6.04103e-11
ENSG00000069869.11	6.66063e-11
ENSG00000068976.9	7.59002e-11
ENSG00000095585.12	8.05471e-11
ENSG00000143222.7	8.67431e-11
ENSG00000197885.6	8.8292e-11
ENSG00000167550.6	9.2939e-11
ENSG00000108010.7	9.6037e-11
ENSG00000100427.11	1.02233e-10
ENSG00000132793.7	1.19272e-10
ENSG00000162231.9	1.87427e-10
ENSG00000187815.5	2.35445e-10
ENSG00000103528.12	2.36994e-10
ENSG00000113494.12	2.55582e-10
ENSG00000110013.8	3.53168e-10
ENSG00000140280.9	3.57815e-10
ENSG00000139675.10	3.6556e-10
ENSG00000135624.11	3.74854e-10
ENSG00000119411.10	3.91893e-10
ENSG00000153896.13	3.98089e-10
ENSG00000163435.11	4.91028e-10
ENSG00000197937.8	5.12713e-10
ENSG00000241058.1	6.22691e-10
ENSG00000187912.7	6.3973e-10
ENSG00000004399.8	6.50573e-10
ENSG00000151470.8	7.07885e-10
ENSG00000088930.6	7.52806e-10
ENSG00000163219.7	7.85334e-10
ENSG00000120594.12	7.96177e-10
ENSG00000196976.5	8.11667e-10
ENSG00000266953.2	8.11667e-10
ENSG00000090975.8	8.56588e-10
ENSG00000188389.6	9.15449e-10
ENSG00000268500.1	9.78957e-10
ENSG00000196781.9	1.09358e-09
ENSG00000179403.10	1.11837e-09
ENSG00000152763.12	1.12921e-09
ENSG00000100413.12	1.18807e-09
ENSG00000216937.7	1.27172e-09
ENSG00000087470.13	1.38634e-09
ENSG00000147180.12	1.40648e-09
ENSG00000010626.10	1.64502e-09
ENSG00000142694.6	1.75345e-09
ENSG00000249437.3	1.88511e-09
ENSG00000103042.4	1.99509e-09
ENSG00000135709.8	2.01833e-09
ENSG00000174516.10	2.27701e-09
ENSG00000124593.10	2.85942e-09
ENSG00000155085.11	3.03136e-09
ENSG00000119969.10	3.43564e-09
ENSG00000177335.6	3.86471e-09
ENSG00000077809.8	4.25661e-09
ENSG00000266118.1	5.21233e-09
ENSG00000065183.11	6.05033e-09
ENSG00000125122.10	8.18173e-09
ENSG00000143801.12	9.58201e-09
ENSG00000204387.8	9.71212e-09
ENSG00000135093.8	1.07376e-08
ENSG00000130635.11	1.1385e-08
ENSG00000251247.5	1.18544e-08
ENSG00000213297.4	1.40508e-08
ENSG00000261857.2	1.8326e-08
ENSG00000094914.8	2.04435e-08
ENSG00000221887.4	2.06665e-08
ENSG00000184208.10	2.11622e-08
ENSG00000256515.3	2.24912e-08
ENSG00000089163.4	2.37273e-08
ENSG00000175782.8	2.80893e-08
ENSG00000155366.12	2.92247e-08
ENSG00000114670.9	3.2699e-08
ENSG00000196391.6	3.41768e-08
ENSG00000061656.5	3.99003e-08
ENSG00000186654.16	4.18272e-08
ENSG00000134202.6	4.24716e-08
ENSG00000100867.10	4.91523e-08
ENSG00000228727.4	6.00169e-08
ENSG00000006118.10	6.55638e-08
ENSG00000067208.10	6.97708e-08
ENSG00000157557.7	8.65944e-08
ENSG00000154678.12	9.33928e-08
ENSG00000139044.6	9.91551e-08
ENSG00000134253.5	1.01733e-07
ENSG00000070756.9	1.22666e-07
ENSG00000117115.8	1.27486e-07
ENSG00000175287.14	1.33042e-07
ENSG00000132563.11	1.39015e-07
ENSG00000119673.10	1.72707e-07
ENSG00000159339.9	1.86508e-07
ENSG00000185189.11	1.90173e-07
ENSG00000170558.4	1.96304e-07
ENSG00000113721.9	2.13101e-07
ENSG00000112874.5	2.18947e-07
ENSG00000167807.11	2.35156e-07
ENSG00000014914.15	2.45556e-07
ENSG00000078668.9	2.52627e-07
ENSG00000166681.9	2.81322e-07
ENSG00000173947.9	2.90365e-07
ENSG00000069812.7	3.02159e-07
ENSG00000178935.5	3.10395e-07
ENSG00000213221.4	3.24678e-07
ENSG00000233822.3	3.32475e-07
ENSG00000196569.7	3.36295e-07
ENSG00000185222.7	3.68398e-07
ENSG00000116985.6	3.74634e-07
ENSG00000144134.14	3.88816e-07
ENSG00000035664.7	4.03303e-07
ENSG00000113318.9	4.17552e-07
ENSG00000006747.10	4.21907e-07
ENSG00000161055.3	4.49394e-07
ENSG00000064655.14	5.01418e-07
ENSG00000105501.7	5.34683e-07
ENSG00000197093.6	5.56435e-07
ENSG00000185522.4	5.58043e-07
ENSG00000129810.10	6.32355e-07
ENSG00000159212.8	6.3289e-07
ENSG00000212123.3	6.50877e-07
ENSG00000182712.11	7.14585e-07
ENSG00000163812.9	7.47479e-07
ENSG00000175003.8	7.56753e-07
ENSG00000197860.5	8.01668e-07
ENSG00000171757.11	8.70556e-07
ENSG00000140455.12	8.87986e-07
ENSG00000108839.7	1.09459e-06
ENSG00000221995.4	1.09808e-06
ENSG00000166387.7	1.21318e-06
ENSG00000196533.6	1.22987e-06
ENSG00000115339.9	1.36326e-06
ENSG00000115607.5	1.45814e-06
ENSG00000204116.7	1.54918e-06
ENSG00000118705.12	1.60257e-06
ENSG00000104221.8	1.6871e-06
ENSG00000083807.5	1.82534e-06
ENSG00000180089.4	1.89369e-06
ENSG00000183918.10	1.90309e-06
ENSG00000135638.9	1.91852e-06
ENSG00000165506.10	1.92703e-06
ENSG00000167118.6	1.96184e-06
ENSG00000155970.7	1.98864e-06
ENSG00000100577.14	2.0434e-06
ENSG00000166813.10	2.05845e-06
ENSG00000105835.7	2.20863e-06
ENSG00000080824.14	2.21022e-06
ENSG00000161395.8	2.26469e-06
ENSG00000259431.1	2.33821e-06
ENSG00000074966.6	2.40893e-06
ENSG00000149212.6	2.47374e-06
ENSG00000043462.7	2.64569e-06
ENSG00000067992.8	2.70983e-06
ENSG00000135414.5	2.82545e-06
ENSG00000114854.3	3.20971e-06
ENSG00000171033.8	3.4454e-06
ENSG00000010610.5	3.6234e-06
ENSG00000213977.3	3.93174e-06
ENSG00000198792.8	4.04248e-06
ENSG00000242284.3	4.33793e-06
ENSG00000137185.7	4.3653e-06
ENSG00000163517.10	4.52212e-06
ENSG00000111237.14	4.671e-06
ENSG00000161835.6	5.15898e-06
ENSG00000130175.5	5.16203e-06
ENSG00000132016.7	5.31647e-06
ENSG00000121753.8	5.43402e-06
ENSG00000068323.12	5.57128e-06
ENSG00000144161.8	5.62945e-06
ENSG00000106330.7	5.88835e-06
ENSG00000197381.11	5.91862e-06
ENSG00000136936.6	5.94515e-06
ENSG00000175329.8	6.3377e-06
ENSG00000145506.9	6.60683e-06
ENSG00000115419.8	6.76219e-06
ENSG00000118997.9	6.82594e-06
ENSG00000253250.2	7.1613e-06
ENSG00000151353.10	7.55634e-06
ENSG00000158023.5	7.81631e-06
ENSG00000160051.7	7.97712e-06
ENSG00000100003.13	7.98488e-06
ENSG00000166342.14	8.10833e-06
ENSG00000111057.6	8.75296e-06
ENSG00000116771.5	9.31476e-06
ENSG00000164087.3	9.3523e-06
ENSG00000204444.6	9.42117e-06
ENSG00000110944.4	9.45295e-06
ENSG00000170100.9	9.6144e-06
ENSG00000101670.7	9.75888e-06
ENSG00000151640.8	1.04704e-05
ENSG00000138095.14	1.08453e-05
ENSG00000143633.8	1.16873e-05
ENSG00000137968.12	1.19041e-05
ENSG00000053501.8	1.21997e-05
ENSG00000158458.15	1.23557e-05
ENSG00000133112.12	1.27274e-05
ENSG00000184083.7	1.27837e-05
ENSG00000213614.5	1.30947e-05
ENSG00000187987.5	1.32118e-05
ENSG00000111144.5	1.34538e-05
ENSG00000108433.11	1.3574e-05
ENSG00000123349.9	1.52544e-05
ENSG00000185518.7	1.63412e-05
ENSG00000256269.2	1.64038e-05
ENSG00000186854.6	1.73285e-05
ENSG00000138035.10	1.80361e-05
ENSG00000123610.3	1.89838e-05
ENSG00000086967.9	1.94353e-05
ENSG00000130821.11	1.9644e-05
ENSG00000166347.14	1.9891e-05
ENSG00000110987.4	1.99697e-05
ENSG00000137507.7	2.02632e-05
ENSG00000148339.8	2.1402e-05
ENSG00000138735.11	2.1778e-05
ENSG00000158856.13	2.37483e-05
ENSG00000120051.10	2.37872e-05
ENSG00000141504.7	2.3921e-05
ENSG00000109919.5	2.54291e-05
ENSG00000114268.7	2.58014e-05
ENSG00000171847.6	2.63741e-05
ENSG00000116819.6	2.65989e-05
ENSG00000120910.10	2.76018e-05
ENSG00000037757.9	2.8576e-05
ENSG00000186628.8	2.87171e-05
ENSG00000143322.15	2.89261e-05
ENSG00000163814.3	2.96035e-05
ENSG00000186106.7	3.02038e-05
ENSG00000168528.7	3.51161e-05
ENSG00000181873.8	3.61618e-05
ENSG00000109667.7	3.87596e-05
ENSG00000125740.9	3.8983e-05
ENSG00000233024.3	4.04097e-05
ENSG00000108852.10	4.11616e-05
ENSG00000089280.14	4.21641e-05
ENSG00000198034.6	4.29771e-05
ENSG00000128872.5	4.33414e-05
ENSG00000141101.8	4.37036e-05
ENSG00000165801.5	4.43169e-05
ENSG00000119707.9	4.73805e-05
ENSG00000154134.10	5.19433e-05
ENSG00000165792.13	5.25585e-05
ENSG00000179603.13	5.39408e-05
ENSG00000008086.6	5.57862e-05
ENSG00000166166.8	5.89435e-05
ENSG00000189362.7	5.98595e-05
ENSG00000091732.11	6.01835e-05
ENSG00000173207.8	6.02653e-05
ENSG00000171307.14	6.08112e-05
ENSG00000114631.10	6.55014e-05
ENSG00000185163.5	6.65874e-05
ENSG00000084710.9	6.68985e-05
ENSG00000178202.8	6.82942e-05
ENSG00000095539.11	7.2413e-05
ENSG00000163378.9	7.28736e-05
ENSG00000100504.12	8.13568e-05
ENSG00000172650.8	8.26932e-05
ENSG00000135317.8	8.43149e-05
ENSG00000046651.10	8.51517e-05
ENSG00000159882.8	8.61275e-05
ENSG00000160404.13	8.61647e-05
ENSG00000181045.10	8.89421e-05
ENSG00000106723.12	9.12377e-05
ENSG00000138439.10	9.32622e-05
ENSG00000142188.12	9.45973e-05
ENSG00000205629.7	0.000100009
ENSG00000144026.7	0.00010085
ENSG00000162614.14	0.000111651
ENSG00000146433.8	0.000112196
ENSG00000188010.8	0.000112529
ENSG00000137364.4	0.000115026
ENSG00000146215.9	0.000117093
ENSG00000064012.17	0.000117618
ENSG00000143575.10	0.000117925
ENSG00000137501.12	0.00012233
ENSG00000147274.10	0.000122578
ENSG00000101189.5	0.000123882
ENSG00000219626.4	0.000126421
ENSG00000101004.10	0.000129114
ENSG00000083842.8	0.000129597
ENSG00000197930.8	0.000137685
ENSG00000070159.9	0.000139255
ENSG00000167986.9	0.000143102
ENSG00000114098.13	0.000147201
ENSG00000124067.12	0.000159456
ENSG00000158717.6	0.000165406
ENSG00000137713.11	0.000166622
ENSG00000168899.4	0.000171691
ENSG00000213658.6	0.000172728
ENSG00000100911.9	0.000175147
ENSG00000165449.7	0.000179098
ENSG00000140853.11	0.000181184
ENSG00000158106.8	0.000184364
ENSG00000153113.19	0.000188855
ENSG00000087842.6	0.000191779
ENSG00000106299.7	0.000195448
ENSG00000112234.4	0.000197522
ENSG00000132330.12	0.000202456
ENSG00000151967.14	0.000204632
ENSG00000167566.12	0.000212553
ENSG00000172264.12	0.000228691
ENSG00000064989.8	0.000238017
ENSG00000169245.4	0.000239496
ENSG00000223501.4	0.00023988
ENSG00000187726.4	0.000244752
ENSG00000140598.9	0.000245505
ENSG00000152217.12	0.000245995
ENSG00000092010.10	0.000251443
ENSG00000105672.10	0.000254241
ENSG00000158864.8	0.000256185
ENSG00000178385.9	0.0002623
ENSG00000153790.7	0.00026477
ENSG00000110697.8	0.000266978
ENSG00000111877.13	0.000273305
ENSG00000255168.1	0.00028355
ENSG00000214872.4	0.000283712
ENSG00000148450.8	0.000288588
ENSG00000189152.6	0.000294861
ENSG00000107614.17	0.000299398
ENSG00000111490.8	0.000300758
ENSG00000171777.11	0.000302836
ENSG00000187676.7	0.000303611
ENSG00000079112.5	0.000308589
ENSG00000130508.6	0.00030931
ENSG00000138829.6	0.00031106
ENSG00000102886.10	0.000316261
ENSG00000156970.8	0.000337191
ENSG00000154229.7	0.000341119
ENSG00000176681.10	0.000342419
ENSG00000165912.11	0.00034334
ENSG00000259171.1	0.000349525
ENSG00000135597.14	0.000354347
ENSG00000179532.8	0.000354841
ENSG00000124574.10	0.000361699
ENSG00000244045.6	0.000367095
ENSG00000078747.8	0.000376363
ENSG00000169246.12	0.000376649
ENSG00000153208.12	0.00037916
ENSG00000115514.7	0.00041047
ENSG00000100151.11	0.000411481
ENSG00000186976.10	0.000422704
ENSG00000182578.9	0.000427751
ENSG00000124721.13	0.000435024
ENSG00000259305.1	0.00044081
ENSG00000103512.10	0.000453351
ENSG00000109881.12	0.000463194
ENSG00000114270.11	0.000467157
ENSG00000111445.9	0.000474652
ENSG00000177054.9	0.000481314
ENSG00000171793.9	0.000498367
ENSG00000159166.9	0.000513411
ENSG00000080608.9	0.000515932
ENSG00000108187.11	0.000521113
ENSG00000165821.7	0.000523575
ENSG00000115594.7	0.000523845
ENSG00000196437.6	0.000524231
ENSG00000134463.10	0.000530024
ENSG00000141391.9	0.000531516
ENSG00000172175.8	0.000538303
ENSG00000118308.10	0.000538767
ENSG00000106608.12	0.000547451
ENSG00000204311.7	0.000550546
ENSG00000124541.6	0.000557402
ENSG00000105376.4	0.000562344
ENSG00000118596.7	0.000565089
ENSG00000176476.4	0.000577785
ENSG00000174501.10	0.000579372
ENSG00000115085.9	0.000582622
ENSG00000188629.7	0.000592689
ENSG00000113369.4	0.000606191
ENSG00000023608.4	0.00062738
ENSG00000251537.4	0.000630962
ENSG00000255330.4	0.000638317
ENSG00000103404.10	0.000642354
ENSG00000076258.5	0.000648957
ENSG00000138101.14	0.000655531
ENSG00000167723.10	0.000677016
ENSG00000127507.13	0.000692724
ENSG00000184923.8	0.000699245
ENSG00000156515.17	0.000708952
ENSG00000118418.10	0.000724109
ENSG00000163518.6	0.000727741
ENSG00000198846.5	0.000728683
ENSG00000113569.11	0.000741586
ENSG00000127191.13	0.000755914
ENSG00000132837.10	0.000758457
ENSG00000198440.5	0.000771607
ENSG00000067445.16	0.000801922
ENSG00000178127.8	0.000810654
ENSG00000146243.9	0.000817788
ENSG00000154832.10	0.000845734
ENSG00000064225.8	0.00085675
ENSG00000109684.10	0.000878344
ENSG00000198182.8	0.000889844
ENSG00000133116.6	0.000895413
ENSG00000183044.7	0.000915832
ENSG00000123643.8	0.00092319
ENSG00000134049.3	0.000936627
ENSG00000103194.11	0.000949753
ENSG00000003147.13	0.00095751
ENSG00000143375.10	0.000968407
ENSG00000162927.9	0.00099747
ENSG00000155287.6	0.00100364
ENSG00000137709.5	0.0010249
ENSG00000133943.16	0.00104271
ENSG00000205593.7	0.00105514
ENSG00000221829.5	0.00106227
ENSG00000175899.10	0.00106243
ENSG00000166262.11	0.00108246
ENSG00000149346.10	0.0010841
ENSG00000266302.1	0.00109456
ENSG00000164749.7	0.00109644
ENSG00000112137.12	0.0011201
ENSG00000133315.6	0.00112544
ENSG00000164366.3	0.00112919
ENSG00000114315.3	0.00113217
ENSG00000115616.2	0.0011409
ENSG00000143198.8	0.00114464
ENSG00000107562.12	0.00116608
ENSG00000143184.4	0.00117935
ENSG00000203797.5	0.0011845
ENSG00000105875.9	0.00118742
ENSG00000121690.5	0.00124808
ENSG00000250423.2	0.00125877
ENSG00000163297.12	0.00128959
ENSG00000156299.8	0.00129322
ENSG00000164047.3	0.00131849
ENSG00000187741.10	0.00132252
ENSG00000070495.10	0.00138287
ENSG00000155666.7	0.00139222
ENSG00000100416.8	0.00140962
ENSG00000064652.6	0.0014856
ENSG00000132744.3	0.0014951
ENSG00000135315.7	0.00157079
ENSG00000168743.8	0.00160024
ENSG00000115257.11	0.00160633
ENSG00000165806.15	0.00160978
ENSG00000196218.7	0.00161858
ENSG00000038002.4	0.00169203
ENSG00000110002.11	0.00169293
ENSG00000083290.15	0.00169572
ENSG00000145375.7	0.00170154
ENSG00000174628.12	0.00177593
ENSG00000017427.11	0.00178025
ENSG00000158747.9	0.00178991
ENSG00000078070.7	0.00179997
ENSG00000110665.7	0.00181315
ENSG00000114859.10	0.00183956
ENSG00000211455.3	0.00188991
ENSG00000162650.11	0.00189707
ENSG00000101017.9	0.00191323
ENSG00000157734.9	0.00195253
ENSG00000062282.10	0.00195897
ENSG00000175387.11	0.00196559
ENSG00000183891.5	0.00202796
ENSG00000214954.4	0.00204806
ENSG00000251349.3	0.00222535
ENSG00000250317.4	0.00222608
ENSG00000237440.4	0.00226931
ENSG00000096384.15	0.002276
ENSG00000124155.12	0.0023083
ENSG00000114956.15	0.00232106
ENSG00000108405.3	0.00234842
ENSG00000144635.4	0.00235188
ENSG00000104863.7	0.00243793
ENSG00000088888.13	0.00245664
ENSG00000115414.14	0.00248413
ENSG00000090932.6	0.00257315
ENSG00000185627.13	0.00258377
ENSG00000128641.13	0.00262809
ENSG00000162384.9	0.00263065
ENSG00000103569.5	0.00268615
ENSG00000173915.8	0.00270699
ENSG00000198920.5	0.00274581
ENSG00000172728.11	0.00275315
ENSG00000115183.9	0.00279589
ENSG00000187796.9	0.00280481
ENSG00000158480.6	0.00286243
ENSG00000196329.6	0.00290649
ENSG00000164347.13	0.00292328
ENSG00000126821.7	0.00295836
ENSG00000138050.10	0.00296469
ENSG00000123892.7	0.00297605
ENSG00000177570.9	0.00299634
ENSG00000126217.16	0.0030574
ENSG00000184702.13	0.00309876
ENSG00000180304.10	0.00313398
ENSG00000186001.8	0.00315214
ENSG00000074706.9	0.00316929
ENSG00000151465.9	0.00320188
ENSG00000197472.10	0.00320993
ENSG00000214253.4	0.00324622
ENSG00000053918.11	0.00324923
ENSG00000166311.5	0.00327156
ENSG00000163512.9	0.0032725
ENSG00000213676.6	0.00329726
ENSG00000126903.11	0.00330876
ENSG00000117480.11	0.00332872
ENSG00000225119.3	0.00335143
ENSG00000172828.8	0.00345306
ENSG00000133142.13	0.0034586
ENSG00000011275.14	0.00348322
ENSG00000128298.12	0.00348992
ENSG00000140694.12	0.00352985
ENSG00000158055.11	0.0035344
ENSG00000128000.11	0.00361199
ENSG00000107281.5	0.0036154
ENSG00000213699.4	0.00366799
ENSG00000163684.7	0.00372773
ENSG00000131470.10	0.00375017
ENSG00000145284.7	0.0037774
ENSG00000166529.10	0.00381449
ENSG00000167264.13	0.00382884
ENSG00000037897.12	0.0038549
ENSG00000004777.14	0.00385752
ENSG00000162373.8	0.00386821
ENSG00000119522.11	0.00388973
ENSG00000126012.7	0.00398368
ENSG00000254959.2	0.00402356
ENSG00000169862.14	0.0040679
ENSG00000074201.4	0.00416623
ENSG00000065427.10	0.00416699
ENSG00000258728.1	0.0042493
ENSG00000176593.3	0.00427965
ENSG00000077935.12	0.00428911
ENSG00000141198.9	0.0042939
ENSG00000176371.9	0.00441756
ENSG00000165525.13	0.00441816
ENSG00000186376.10	0.00442863
ENSG00000166037.6	0.0045186
ENSG00000130939.14	0.00451945
ENSG00000166428.8	0.00454607
ENSG00000163463.7	0.00471484
ENSG00000101624.6	0.00473856
ENSG00000150768.11	0.00477059
ENSG00000231500.2	0.00479586
ENSG00000185404.12	0.00479772
ENSG00000118454.8	0.00487769
ENSG00000007923.11	0.00493065
ENSG00000254772.5	0.00513611
ENSG00000186298.7	0.00525056
ENSG00000110514.14	0.00529125
ENSG00000125744.7	0.00530722
ENSG00000164983.6	0.00537361
ENSG00000164078.8	0.00545467
ENSG00000172331.7	0.00547555
ENSG00000269476.1	0.00548833
ENSG00000157873.13	0.00551161
ENSG00000125676.15	0.00553351
ENSG00000073350.9	0.00558555
ENSG00000166986.8	0.00563659
ENSG00000132432.9	0.00575256
ENSG00000124785.4	0.00593178
ENSG00000135436.4	0.00601227
ENSG00000090863.7	0.00601657
ENSG00000126777.13	0.00605134
ENSG00000143569.14	0.00607884
ENSG00000112761.14	0.00608796
ENSG00000148600.10	0.00613567
ENSG00000025796.9	0.00616639
ENSG00000177675.4	0.00621304
ENSG00000149474.9	0.00625344
ENSG00000196693.10	0.00625361
ENSG00000129197.10	0.00628676
ENSG00000168280.12	0.00646517
ENSG00000121058.4	0.00648394
ENSG00000160712.8	0.00663478
ENSG00000154217.10	0.00671547
ENSG00000107796.8	0.00673699
ENSG00000123213.18	0.00686894
ENSG00000176845.8	0.00700096
ENSG00000072210.14	0.00701226
ENSG00000144554.6	0.007015
ENSG00000204147.5	0.00706449
ENSG00000171155.7	0.00720676
ENSG00000136878.8	0.00734231
ENSG00000124459.7	0.0074379
ENSG00000162999.8	0.00752205
ENSG00000162976.8	0.00759082
ENSG00000151304.5	0.00778413
ENSG00000196754.6	0.00779267
ENSG00000172062.12	0.00787405
ENSG00000129103.13	0.0079037
ENSG00000175390.8	0.00791615
ENSG00000100147.9	0.00804554
ENSG00000197780.5	0.00805116
ENSG00000140382.10	0.00806714
ENSG00000135976.12	0.00812131
ENSG00000111859.12	0.00834753
ENSG00000214967.4	0.00835277
ENSG00000066427.17	0.00846063
ENSG00000181472.4	0.00852968
ENSG00000198933.5	0.0085376
ENSG00000112237.8	0.00865307
ENSG00000156110.9	0.00868545
ENSG00000118217.5	0.00873091
ENSG00000073737.12	0.0087608
ENSG00000157741.10	0.00898442
ENSG00000198369.5	0.00920122
ENSG00000197183.8	0.00922962
ENSG00000171960.6	0.00932891
ENSG00000188171.10	0.00943928
ENSG00000100883.7	0.00953696
ENSG00000166796.7	0.00960725
ENSG00000078304.15	0.00964395
ENSG00000024048.6	0.00975768
ENSG00000066027.7	0.0097629
ENSG00000130787.9	0.00988249
ENSG00000257950.3	0.00988891
ENSG00000066056.9	0.00999533
ENSG00000145736.10	0.0102411
ENSG00000146416.12	0.0102756
ENSG00000172878.9	0.010337
ENSG00000037042.8	0.010357
ENSG00000186265.5	0.0104641
ENSG00000101442.8	0.0105112
ENSG00000102054.13	0.0105123
ENSG00000101003.8	0.0106505
ENSG00000165959.7	0.0106799
ENSG00000183780.8	0.010683
ENSG00000063244.8	0.0111244
ENSG00000072518.16	0.0113513
ENSG00000142684.7	0.0117251
ENSG00000141401.7	0.011803
ENSG00000125388.15	0.0118776
ENSG00000130751.5	0.0119114
ENSG00000183570.12	0.0120516
ENSG00000110756.13	0.0120537
ENSG00000164073.5	0.0120632
ENSG00000143207.15	0.0125185
ENSG00000112130.12	0.0126238
ENSG00000135899.12	0.0128161
ENSG00000198252.7	0.0129068
ENSG00000027001.7	0.0129904
ENSG00000080822.12	0.0132952
ENSG00000188191.10	0.0133256
ENSG00000163138.14	0.0133413
ENSG00000164695.4	0.0133571
ENSG00000221926.7	0.0136471
ENSG00000115282.15	0.0138721
ENSG00000178053.13	0.0140302
ENSG00000100124.8	0.0140887
ENSG00000167528.8	0.0141485
ENSG00000140398.9	0.0144219
ENSG00000106025.4	0.0144239
ENSG00000125967.12	0.014493
ENSG00000110844.9	0.0151279
ENSG00000162729.9	0.0151301
ENSG00000162869.11	0.0151467
ENSG00000183605.12	0.0152621
ENSG00000152076.14	0.0152807
ENSG00000204262.7	0.0153674
ENSG00000156374.10	0.0156728
ENSG00000113580.10	0.015829
ENSG00000125843.6	0.0159555
ENSG00000076067.7	0.0161704
ENSG00000136636.8	0.0162722
ENSG00000147174.7	0.0165668
ENSG00000196411.5	0.0165924
ENSG00000158186.8	0.0166337
ENSG00000022556.11	0.0169115
ENSG00000131462.3	0.0169977
ENSG00000173702.3	0.0174096
ENSG00000197905.4	0.0175165
ENSG00000172819.12	0.0175521
ENSG00000181790.6	0.0179227
ENSG00000163382.7	0.0180101
ENSG00000113360.12	0.018073
ENSG00000197879.10	0.0181502
ENSG00000157191.15	0.0183088
ENSG00000174007.7	0.0184508
ENSG00000152409.8	0.0186404
ENSG00000100351.12	0.0186788
ENSG00000176623.7	0.0190366
ENSG00000102401.15	0.0190993
ENSG00000146918.15	0.0194747
ENSG00000137817.12	0.0194852
ENSG00000105983.15	0.0195631
ENSG00000010292.8	0.0197235
ENSG00000187626.7	0.019751
ENSG00000107020.5	0.0198655
ENSG00000139436.16	0.0203563
ENSG00000114739.9	0.0204209
ENSG00000110042.3	0.0204628
ENSG00000169914.5	0.0205164
ENSG00000196850.4	0.0206309
ENSG00000148356.9	0.0207446
ENSG00000138964.12	0.0207561
ENSG00000137411.12	0.020889
ENSG00000169155.5	0.0209846
ENSG00000183077.11	0.0211704
ENSG00000087338.4	0.0212113
ENSG00000133028.6	0.0212232
ENSG00000171566.7	0.0213085
ENSG00000137831.10	0.0214122
ENSG00000123106.6	0.0214985
ENSG00000006459.6	0.0216403
ENSG00000257446.2	0.0217243
ENSG00000187266.9	0.0217367
ENSG00000184903.5	0.0217586
ENSG00000082153.13	0.0218801
ENSG00000160469.12	0.0218945
ENSG00000161249.16	0.0219723
ENSG00000136122.11	0.0221062
ENSG00000104872.6	0.0223852
ENSG00000089123.11	0.0228874
ENSG00000154511.7	0.0239611
ENSG00000108883.8	0.0239688
ENSG00000103342.8	0.024031
ENSG00000155980.7	0.0242421
ENSG00000152492.9	0.024396
ENSG00000138678.6	0.024598
ENSG00000106105.9	0.024627
ENSG00000196458.6	0.0246338
ENSG00000043093.9	0.0246669
ENSG00000163703.13	0.024696
ENSG00000175155.4	0.0257078
ENSG00000188026.7	0.0259109
ENSG00000255339.2	0.0260786
ENSG00000159210.5	0.0262428
ENSG00000132321.12	0.0263419
ENSG00000153310.14	0.0267679
ENSG00000181826.5	0.0267888
ENSG00000132002.3	0.0269597
ENSG00000136717.10	0.026988
ENSG00000108474.12	0.02728
ENSG00000152683.10	0.0278549
ENSG00000186889.5	0.0284313
ENSG00000243943.5	0.0284337
ENSG00000078487.13	0.0284586
ENSG00000038532.10	0.0287728
ENSG00000197927.8	0.0290208
ENSG00000157045.4	0.0297087
ENSG00000214078.7	0.0298657
ENSG00000170310.10	0.0299668
ENSG00000006194.6	0.0303608
ENSG00000159842.10	0.0308588
ENSG00000124074.7	0.0308595
ENSG00000120254.11	0.03086
ENSG00000163157.10	0.0308687
ENSG00000106392.6	0.0314994
ENSG00000105675.4	0.0316655
ENSG00000137857.13	0.0324398
ENSG00000150527.12	0.0327587
ENSG00000137221.10	0.0329627
ENSG00000139112.6	0.0333962
ENSG00000254245.1	0.0334983
ENSG00000104375.11	0.0335842
ENSG00000174194.11	0.0336969
ENSG00000099282.5	0.0337447
ENSG00000256229.3	0.0341985
ENSG00000171100.10	0.0346
ENSG00000050438.12	0.0350796
ENSG00000184428.8	0.0357854
ENSG00000000419.8	0.0358938
ENSG00000131127.9	0.0363364
ENSG00000189233.7	0.0364475
ENSG00000204472.8	0.036526
ENSG00000089486.12	0.0371167
ENSG00000124942.9	0.0373135
ENSG00000063180.4	0.0373141
ENSG00000068079.3	0.0376573
ENSG00000137274.8	0.0378235
ENSG00000140750.12	0.0380796
ENSG00000247077.2	0.0381715
ENSG00000003756.12	0.0382433
ENSG00000067066.12	0.0385672
ENSG00000116514.12	0.0385701
ENSG00000169991.6	0.0387308
ENSG00000205021.9	0.038989
ENSG00000163249.5	0.0391521
ENSG00000159658.6	0.0394588
ENSG00000125434.6	0.0398791
ENSG00000170819.4	0.0399687
ENSG00000169242.7	0.0399695
ENSG00000120913.19	0.0401266
ENSG00000131724.6	0.040246
ENSG00000132024.13	0.0403722
ENSG00000232040.2	0.0406859
ENSG00000148688.9	0.041028
ENSG00000087008.11	0.041345
ENSG00000138755.5	0.0415791
ENSG00000064651.9	0.041748
ENSG00000168824.10	0.0419453
ENSG00000109680.6	0.0421436
ENSG00000007341.14	0.0422018
ENSG00000166689.10	0.042251
ENSG00000138722.5	0.0423763
ENSG00000271793.1	0.0423961
ENSG00000130254.7	0.0424595
ENSG00000103034.10	0.0426454
ENSG00000188611.10	0.0426932
ENSG00000148634.11	0.0432073
ENSG00000181804.10	0.0433435
ENSG00000163719.14	0.0442132
ENSG00000179889.14	0.0451876
ENSG00000128346.6	0.0465776
ENSG00000147526.15	0.0468932
ENSG00000100023.13	0.0469366
ENSG00000239900.7	0.0473566
ENSG00000188596.5	0.0475748
ENSG00000109270.8	0.0476684
ENSG00000100055.16	0.047705
ENSG00000151240.11	0.0481168
ENSG00000205758.7	0.0481683
ENSG00000039319.12	0.0484132
ENSG00000171723.11	0.0488657
ENSG00000108590.6	0.048907

## Sheet: sex specific tr
ensembl ref	bonferonni corrected p-value
ENSG00000019582.10	0
ENSG00000067225.13	0
ENSG00000071205.7	0
ENSG00000104321.6	0
ENSG00000124374.8	0
ENSG00000124570.13	0
ENSG00000142541.12	0
ENSG00000162511.7	0
ENSG00000198169.4	0
ENSG00000243501.5	0
ENSG00000166592.7	0
ENSG00000198034.6	0
ENSG00000248405.5	0
ENSG00000204628.7	0
ENSG00000166710.13	0
ENSG00000103544.10	1.54898e-12
ENSG00000165996.9	3.09797e-12
ENSG00000179603.13	9.2939e-12
ENSG00000174444.10	1.23919e-11
ENSG00000197619.9	1.54898e-11
ENSG00000008516.12	3.09797e-11
ENSG00000114115.5	1.64502e-09
ENSG00000159212.8	2.63792e-09
ENSG00000187231.9	4.41615e-09
ENSG00000137507.7	8.1523e-09
ENSG00000137831.10	8.69754e-09
ENSG00000186827.6	8.97171e-09
ENSG00000162231.9	1.70373e-08
ENSG00000137269.10	2.28862e-08
ENSG00000168826.11	1.09213e-07
ENSG00000215915.5	1.16662e-07
ENSG00000141756.14	1.18593e-07
ENSG00000171735.14	1.26439e-07
ENSG00000166681.9	1.33158e-07
ENSG00000106789.8	1.63157e-07
ENSG00000140853.11	1.64386e-07
ENSG00000148288.7	2.17928e-07
ENSG00000181790.6	3.12211e-07
ENSG00000151470.8	3.94224e-07
ENSG00000106624.4	5.96726e-07
ENSG00000197183.8	6.32245e-07
ENSG00000143322.15	7.08764e-07
ENSG00000156050.4	1.60001e-06
ENSG00000158856.13	1.60968e-06
ENSG00000105672.10	2.07679e-06
ENSG00000137764.15	5.43158e-06
ENSG00000250424.3	6.99266e-06
ENSG00000170298.11	1.07526e-05
ENSG00000138495.2	1.47906e-05
ENSG00000216937.7	1.6447e-05
ENSG00000137154.8	4.71014e-05
ENSG00000100478.10	5.12726e-05
ENSG00000197747.4	5.33275e-05
ENSG00000168564.5	6.30671e-05
ENSG00000089157.11	7.04951e-05
ENSG00000094914.8	7.7397e-05
ENSG00000143891.12	8.37609e-05
ENSG00000196935.4	0.000119568
ENSG00000090920.9	0.00012383
ENSG00000171612.6	0.000125368
ENSG00000119686.5	0.000142511
ENSG00000232810.3	0.00017379
ENSG00000183091.15	0.000232195
ENSG00000100453.8	0.000242861
ENSG00000156172.5	0.000246841
ENSG00000105501.7	0.000297221
ENSG00000135205.10	0.000401782
ENSG00000149177.8	0.000466591
ENSG00000113296.10	0.000467442
ENSG00000179593.11	0.000472926
ENSG00000170558.4	0.000506906
ENSG00000089163.4	0.000547559
ENSG00000104970.6	0.000581503
ENSG00000184232.4	0.000598199
ENSG00000213297.4	0.000696203
ENSG00000186318.12	0.000706487
ENSG00000167118.6	0.000813675
ENSG00000167771.5	0.00084666
ENSG00000103042.4	0.000996224
ENSG00000007129.13	0.00104407
ENSG00000188290.6	0.00106671
ENSG00000257446.2	0.00106936
ENSG00000183570.12	0.00117416
ENSG00000135624.11	0.0012364
ENSG00000130717.8	0.00134492
ENSG00000137968.12	0.00162447
ENSG00000198719.7	0.00197563
ENSG00000169246.12	0.00201712
ENSG00000255330.4	0.00217603
ENSG00000164440.10	0.00224639
ENSG00000251247.5	0.00229396
ENSG00000184905.4	0.00230703
ENSG00000256269.2	0.00272
ENSG00000204822.6	0.00276993
ENSG00000111490.8	0.00364918
ENSG00000145779.7	0.00380829
ENSG00000188542.5	0.00389125
ENSG00000186628.8	0.00438472
ENSG00000074855.6	0.00455727
ENSG00000124784.4	0.00469978
ENSG00000155093.13	0.00470132
ENSG00000185838.9	0.00479442
ENSG00000154305.12	0.00499336
ENSG00000134243.7	0.00512099
ENSG00000204472.8	0.0057973
ENSG00000198915.7	0.00609004
ENSG00000269891.1	0.00640817
ENSG00000197345.8	0.00710402
ENSG00000043462.7	0.00719393
ENSG00000109674.3	0.00764309
ENSG00000198740.4	0.00894628
ENSG00000144134.14	0.0094905
ENSG00000028839.5	0.00957457
ENSG00000177542.6	0.00961863
ENSG00000213927.3	0.00963331
ENSG00000154153.9	0.00995846
ENSG00000188199.6	0.0108356
ENSG00000214290.3	0.0114197
ENSG00000122477.8	0.011513
ENSG00000168002.7	0.0121522
ENSG00000156110.9	0.0122335
ENSG00000153157.8	0.0122735
ENSG00000140459.13	0.0126949
ENSG00000132141.9	0.0139056
ENSG00000137364.4	0.0139463
ENSG00000145723.12	0.0173452
ENSG00000119522.11	0.0176057
ENSG00000160321.10	0.0198919
ENSG00000197780.5	0.0199685
ENSG00000073464.7	0.0214595
ENSG00000177082.8	0.0240856
ENSG00000126768.8	0.0246735
ENSG00000013573.12	0.0275593
ENSG00000142279.8	0.029435
ENSG00000144401.10	0.0302558
ENSG00000153790.7	0.030516
ENSG00000166171.8	0.0322696
ENSG00000143590.9	0.0335705
ENSG00000244274.3	0.0361661
ENSG00000151376.12	0.0371269
ENSG00000104972.10	0.0386206
ENSG00000143375.10	0.03922
ENSG00000146776.10	0.0403349
ENSG00000132300.14	0.040427
ENSG00000135919.8	0.0413015
ENSG00000243056.1	0.0431047
ENSG00000188818.8	0.0455896
ENSG00000116675.11	0.0479657

## Sheet: cis-trqtls
snps	gene	statistic	pvalue	FDR	beta
snp_7_56088811	ENSG00000185290.3_0	34.6814	1.45188e-127	6.67824e-120	0.870094
snp_7_56088825	ENSG00000185290.3_0	33.9858	9.31993e-125	2.14346e-117	0.867184
snp_7_56088789	ENSG00000185290.3_0	32.2682	1.03069e-117	1.5803e-110	0.853239
snp_7_56088786	ENSG00000185290.3_0	31.6534	3.7367e-115	4.29696e-108	0.844665
snp_7_56087465	ENSG00000185290.3_0	29.4426	8.63262e-106	7.94154e-99	0.838135
snp_7_56087474	ENSG00000185290.3_0	26.5729	2.73905e-93	2.09981e-86	0.817013
snp_9_139648497	ENSG00000204001.5_0	23.2693	1.66177e-78	1.09196e-71	0.572831
snp_9_139651959	ENSG00000204001.5_0	22.8379	1.48935e-76	7.61181e-70	0.563816
snp_9_139652269	ENSG00000204001.5_0	22.8379	1.48935e-76	7.61181e-70	0.563816
snp_9_139649379	ENSG00000204001.5_0	22.5537	2.89404e-75	1.33118e-68	0.556444
indel:1I_9_139654827	ENSG00000204001.5_0	22.4404	9.45236e-75	3.95257e-68	0.600603
snp_9_139650582	ENSG00000204001.5_0	22.4018	1.41436e-74	5.42139e-68	0.570988
snp_9_139648654	ENSG00000204001.5_0	22.3684	2.00493e-74	7.09394e-68	0.556641
snp_9_139648918	ENSG00000204001.5_0	21.9929	1.01663e-72	2.92264e-66	0.573052
snp_9_139652329	ENSG00000204001.5_0	21.9929	1.01663e-72	2.92264e-66	0.573052
snp_9_139654872	ENSG00000204001.5_0	21.9929	1.01663e-72	2.92264e-66	0.573052
snp_9_139650675	ENSG00000204001.5_0	21.4031	4.87565e-70	1.24593e-63	0.566674
snp_9_139650678	ENSG00000204001.5_0	21.4031	4.87565e-70	1.24593e-63	0.566674
snp_9_139649612	ENSG00000204001.5_0	21.258	2.22936e-69	5.39708e-63	0.553965
snp_9_139643198	ENSG00000204001.5_0	21.1804	5.02077e-69	1.09972e-62	0.557211
snp_9_139643258	ENSG00000204001.5_0	21.1804	5.02077e-69	1.09972e-62	0.557211
snp_9_139640033	ENSG00000204001.5_0	20.3049	4.82708e-65	1.00924e-58	0.619088
snp_9_139648298	ENSG00000204001.5_0	19.7952	1.00313e-62	2.00614e-56	0.502058
snp_9_139656516	ENSG00000204001.5_0	19.7639	1.39083e-62	2.6656e-56	0.52497
snp_9_139653493	ENSG00000204001.5_0	18.9416	7.49195e-59	1.37844e-52	0.483226
snp_9_139635877	ENSG00000204001.5_0	18.1046	4.53978e-55	8.03145e-49	0.478663
snp_9_139628469	ENSG00000204001.5_0	17.9899	1.49199e-54	2.45099e-48	0.475481
snp_9_139630478	ENSG00000204001.5_0	17.9899	1.49199e-54	2.45099e-48	0.475481
snp_9_139628779	ENSG00000204001.5_0	17.8442	6.7527e-54	1.07105e-47	0.478538
snp_9_139633611	ENSG00000204001.5_0	17.7757	1.37209e-53	1.85624e-47	0.469319
snp_9_139633733	ENSG00000204001.5_0	17.7757	1.37209e-53	1.85624e-47	0.469319
snp_9_139634495	ENSG00000204001.5_0	17.7757	1.37209e-53	1.85624e-47	0.469319
snp_9_139634734	ENSG00000204001.5_0	17.7757	1.37209e-53	1.85624e-47	0.469319
snp_9_139635430	ENSG00000204001.5_0	17.7757	1.37209e-53	1.85624e-47	0.469319
snp_9_139643023	ENSG00000204001.5_0	17.7725	1.41733e-53	1.86267e-47	0.464633
snp_9_139643543	ENSG00000204001.5_0	17.348	1.13628e-51	1.45182e-45	0.459135
snp_9_139627263	ENSG00000204001.5_0	16.5635	3.56308e-48	4.42952e-42	0.428724
snp_9_139636711	ENSG00000204001.5_0	16.4855	7.899e-48	9.56138e-42	0.437923
snp_6_29647628	ENSG00000204644.5_0	16.4111	1.68656e-47	1.89212e-41	0.434891
snp_6_29648398	ENSG00000204644.5_0	16.4111	1.68656e-47	1.89212e-41	0.434891
snp_6_29648564	ENSG00000204644.5_0	16.4111	1.68656e-47	1.89212e-41	0.434891
snp_1_26459058	ENSG00000158022.6_0	16.185	1.6832e-46	1.8434e-40	0.507531
snp_1_26442272	ENSG00000158022.6_0	16.1767	1.83126e-46	1.95891e-40	0.504959
snp_1_26438498	ENSG00000158022.6_0	16.1287	2.98113e-46	2.82329e-40	0.501342
snp_1_26440718	ENSG00000158022.6_0	16.1278	3.00759e-46	2.82329e-40	0.502392
snp_1_26444367	ENSG00000158022.6_0	16.1278	3.00759e-46	2.82329e-40	0.502392
snp_1_26446565	ENSG00000158022.6_0	16.1278	3.00759e-46	2.82329e-40	0.502392
snp_1_26447557	ENSG00000158022.6_0	16.1278	3.00759e-46	2.82329e-40	0.502392
snp_1_26447870	ENSG00000158022.6_0	16.1278	3.00759e-46	2.82329e-40	0.502392
snp_1_26443908	ENSG00000158022.6_0	16.0659	5.63682e-46	3.80514e-40	0.512333
indel:2D_1_26446862	ENSG00000158022.6_0	16.0659	5.63682e-46	3.80514e-40	0.512333
snp_9_139614735	ENSG00000204001.5_0	16.0609	5.92859e-46	3.80514e-40	0.536964
snp_9_139614930	ENSG00000204001.5_0	16.0609	5.92859e-46	3.80514e-40	0.536964
snp_1_26431931	ENSG00000158022.6_0	16.0577	6.12167e-46	3.80514e-40	0.504495
snp_1_26432460	ENSG00000158022.6_0	16.0577	6.12167e-46	3.80514e-40	0.504495
indel:4I_1_26435224	ENSG00000158022.6_0	16.0577	6.12167e-46	3.80514e-40	0.504495
snp_1_26435919	ENSG00000158022.6_0	16.0577	6.12167e-46	3.80514e-40	0.504495
snp_1_26436231	ENSG00000158022.6_0	16.0577	6.12167e-46	3.80514e-40	0.504495
snp_1_26436688	ENSG00000158022.6_0	16.0577	6.12167e-46	3.80514e-40	0.504495
snp_1_26437262	ENSG00000158022.6_0	16.0577	6.12167e-46	3.80514e-40	0.504495
snp_1_26438933	ENSG00000158022.6_0	16.0577	6.12167e-46	3.80514e-40	0.504495
snp_1_26439586	ENSG00000158022.6_0	16.0577	6.12167e-46	3.80514e-40	0.504495
snp_1_26448447	ENSG00000158022.6_0	16.0577	6.12167e-46	3.80514e-40	0.504495
snp_1_26448849	ENSG00000158022.6_0	16.0577	6.12167e-46	3.80514e-40	0.504495
snp_1_26449327	ENSG00000158022.6_0	16.0577	6.12167e-46	3.80514e-40	0.504495
snp_1_26449595	ENSG00000158022.6_0	16.0577	6.12167e-46	3.80514e-40	0.504495
snp_1_26450101	ENSG00000158022.6_0	16.0577	6.12167e-46	3.80514e-40	0.504495
snp_1_26454968	ENSG00000158022.6_0	16.0577	6.12167e-46	3.80514e-40	0.504495
snp_1_26455319	ENSG00000158022.6_0	16.0577	6.12167e-46	3.80514e-40	0.504495
snp_1_26455955	ENSG00000158022.6_0	16.0577	6.12167e-46	3.80514e-40	0.504495
snp_1_26456709	ENSG00000158022.6_0	16.0577	6.12167e-46	3.80514e-40	0.504495
snp_1_26457662	ENSG00000158022.6_0	16.0577	6.12167e-46	3.80514e-40	0.504495
sv:4I_1_26459901	ENSG00000158022.6_0	16.0577	6.12167e-46	3.80514e-40	0.504495
snp_1_26464923	ENSG00000158022.6_0	16.0577	6.12167e-46	3.80514e-40	0.504495
indel:5I_1_26436352	ENSG00000158022.6_0	16.0472	6.81514e-46	4.17971e-40	0.504408
snp_1_26442600	ENSG00000158022.6_0	16.0197	9.00335e-46	5.44907e-40	0.49995
snp_9_139623090	ENSG00000204001.5_0	16.0145	9.48943e-46	5.66868e-40	0.47132
snp_1_26432719	ENSG00000158022.6_0	15.9989	1.11143e-45	6.15936e-40	0.514706
snp_1_26452386	ENSG00000158022.6_0	15.9989	1.11143e-45	6.15936e-40	0.514706
snp_1_26455812	ENSG00000158022.6_0	15.9989	1.11143e-45	6.15936e-40	0.514706
snp_1_26456947	ENSG00000158022.6_0	15.9989	1.11143e-45	6.15936e-40	0.514706
snp_1_26457980	ENSG00000158022.6_0	15.9989	1.11143e-45	6.15936e-40	0.514706
snp_1_26458315	ENSG00000158022.6_0	15.9989	1.11143e-45	6.15936e-40	0.514706
snp_1_26441638	ENSG00000158022.6_0	15.9365	2.09005e-45	1.14071e-39	0.508736
snp_1_26452604	ENSG00000158022.6_0	15.9357	2.10795e-45	1.14071e-39	0.501809
snp_1_26437741	ENSG00000158022.6_0	15.9142	2.61932e-45	1.40095e-39	0.501683
snp_9_139621843	ENSG00000204001.5_0	15.8794	3.72323e-45	1.96849e-39	0.529734
snp_1_26447335	ENSG00000158022.6_0	15.7916	9.03652e-45	4.72336e-39	0.499055
snp_9_139639004	ENSG00000204001.5_0	15.6371	4.28983e-44	2.21709e-38	0.387324
snp_1_26446351	ENSG00000158022.6_0	15.5547	9.82676e-44	5.02227e-38	0.494102
snp_9_139643273	ENSG00000204001.5_0	15.4978	1.74183e-43	8.80434e-38	0.403697
snp_1_26469035	ENSG00000158022.6_0	15.488	1.92168e-43	9.60784e-38	0.498253
snp_6_29646165	ENSG00000204644.5_0	15.26	1.88715e-42	9.13725e-37	0.407278
snp_6_29646879	ENSG00000204644.5_0	15.26	1.88715e-42	9.13725e-37	0.407278
snp_6_29648506	ENSG00000204644.5_0	15.26	1.88715e-42	9.13725e-37	0.407278
snp_1_26432239	ENSG00000158022.6_0	15.1995	3.45165e-42	1.63677e-36	0.493353
snp_1_26432246	ENSG00000158022.6_0	15.1995	3.45165e-42	1.63677e-36	0.493353
snp_1_26433730	ENSG00000158022.6_0	15.1937	3.65856e-42	1.71718e-36	0.497284
snp_1_26453394	ENSG00000158022.6_0	14.9866	2.88033e-41	1.33826e-35	0.493052
snp_1_26453396	ENSG00000158022.6_0	14.9395	4.59854e-41	2.1152e-35	0.504125
snp_6_29644040	ENSG00000204644.5_0	14.8532	1.08361e-40	4.45028e-35	0.442141
snp_6_29644502	ENSG00000204644.5_0	14.8532	1.08361e-40	4.45028e-35	0.442141
snp_6_29644633	ENSG00000204644.5_0	14.8532	1.08361e-40	4.45028e-35	0.442141
snp_6_29645038	ENSG00000204644.5_0	14.8532	1.08361e-40	4.45028e-35	0.442141
snp_6_29645634	ENSG00000204644.5_0	14.8532	1.08361e-40	4.45028e-35	0.442141
snp_6_29645770	ENSG00000204644.5_0	14.8532	1.08361e-40	4.45028e-35	0.442141
snp_6_29645937	ENSG00000204644.5_0	14.8532	1.08361e-40	4.45028e-35	0.442141
snp_6_29647642	ENSG00000204644.5_0	14.8532	1.08361e-40	4.45028e-35	0.442141
snp_6_29648119	ENSG00000204644.5_0	14.8532	1.08361e-40	4.45028e-35	0.442141
snp_6_29648126	ENSG00000204644.5_0	14.8532	1.08361e-40	4.45028e-35	0.442141
snp_6_29648137	ENSG00000204644.5_0	14.8532	1.08361e-40	4.45028e-35	0.442141
snp_6_29648377	ENSG00000204644.5_0	14.8532	1.08361e-40	4.45028e-35	0.442141
snp_6_29659124	ENSG00000204644.5_0	14.7674	2.53421e-40	1.03156e-34	0.392779
indel:1I_6_29646818	ENSG00000204644.5_0	14.6817	5.91239e-40	2.38556e-34	0.439262
snp_1_26435038	ENSG00000158022.6_0	14.6242	1.04332e-39	4.17303e-34	0.435536
snp_1_26445504	ENSG00000158022.6_0	14.6136	1.1578e-39	4.59102e-34	0.437991
snp_6_29644275	ENSG00000204644.5_0	14.6089	1.2129e-39	4.7684e-34	0.440462
snp_9_139637734	ENSG00000204001.5_0	14.586	1.52027e-39	5.92612e-34	0.3736
snp_1_26429344	ENSG00000158022.6_0	14.5673	1.82773e-39	7.06477e-34	0.434267
snp_9_139632294	ENSG00000204001.5_0	14.5643	1.88274e-39	7.21674e-34	0.373722
snp_1_26474580	ENSG00000158022.6_0	14.5625	1.91632e-39	7.22503e-34	0.466703
snp_1_26478354	ENSG00000158022.6_0	14.5625	1.91632e-39	7.22503e-34	0.466703
snp_6_29645118	ENSG00000204644.5_0	14.5609	1.94538e-39	7.27499e-34	0.437158
snp_1_26429492	ENSG00000158022.6_0	14.5321	2.58423e-39	9.58609e-34	0.504114
snp_9_139636222	ENSG00000204001.5_0	14.4967	3.66285e-39	1.3435e-33	0.372865
snp_9_139626324	ENSG00000204001.5_0	14.4954	3.70945e-39	1.3435e-33	0.352222
snp_9_139626428	ENSG00000204001.5_0	14.4954	3.70945e-39	1.3435e-33	0.352222
indel:7I_9_139635199	ENSG00000204001.5_0	14.4922	3.82591e-39	1.37485e-33	0.373489
snp_1_26474490	ENSG00000158022.6_0	14.4565	5.43612e-39	1.93835e-33	0.463599
snp_9_139628412	ENSG00000204001.5_0	14.4335	6.81142e-39	2.39166e-33	0.369989
snp_9_139637541	ENSG00000204001.5_0	14.4335	6.81142e-39	2.39166e-33	0.369989
snp_9_139676580	ENSG00000204001.5_0	14.4288	7.1337e-39	2.44249e-33	0.351874
snp_9_139677558	ENSG00000204001.5_0	14.4281	7.18791e-39	2.44249e-33	0.362603
snp_9_139677598	ENSG00000204001.5_0	14.4281	7.18791e-39	2.44249e-33	0.362603
snp_9_139677776	ENSG00000204001.5_0	14.4281	7.18791e-39	2.44249e-33	0.362603
snp_1_26429437	ENSG00000158022.6_0	14.4268	7.27478e-39	2.44249e-33	0.433843
snp_1_26430501	ENSG00000158022.6_0	14.4268	7.27478e-39	2.44249e-33	0.433843
snp_1_26454881	ENSG00000158022.6_0	14.413	8.33064e-39	2.77672e-33	0.436603
snp_1_26427064	ENSG00000158022.6_0	14.4066	8.87204e-39	2.9359e-33	0.487184
snp_1_26449337	ENSG00000158022.6_0	14.4038	9.11635e-39	2.9952e-33	0.432287
snp_9_139637087	ENSG00000204001.5_0	14.3956	9.88534e-39	3.22481e-33	0.36956
snp_1_26421012	ENSG00000158022.6_0	14.3191	2.09178e-38	6.77581e-33	0.494975
snp_9_139628751	ENSG00000204001.5_0	14.3059	2.38123e-38	7.65946e-33	0.37162
snp_1_26429844	ENSG00000158022.6_0	14.2853	2.91199e-38	9.23749e-33	0.481504
snp_1_26430379	ENSG00000158022.6_0	14.2853	2.91199e-38	9.23749e-33	0.481504
snp_6_29643877	ENSG00000204644.5_0	14.2811	3.0342e-38	9.55925e-33	0.493737
snp_1_26450009	ENSG00000158022.6_0	14.2776	3.14044e-38	9.82664e-33	0.430716
snp_1_26428864	ENSG00000158022.6_0	14.2138	5.86181e-38	1.82181e-32	0.429993
snp_6_29647545	ENSG00000204644.5_0	14.2027	6.52854e-38	2.01541e-32	0.429647
snp_12_7848749	ENSG00000184344.3_0	-14.1863	7.66716e-38	2.35113e-32	-0.419984
snp_9_139676578	ENSG00000204001.5_0	14.1814	8.04042e-38	2.44926e-32	0.368804
snp_6_29654700	ENSG00000204644.5_0	14.1438	1.16072e-37	3.37911e-32	0.416212
snp_6_29657127	ENSG00000204644.5_0	14.1438	1.16072e-37	3.37911e-32	0.416212
snp_6_29657706	ENSG00000204644.5_0	14.1438	1.16072e-37	3.37911e-32	0.416212
snp_6_29659043	ENSG00000204644.5_0	14.1438	1.16072e-37	3.37911e-32	0.416212
snp_6_29659386	ENSG00000204644.5_0	14.1438	1.16072e-37	3.37911e-32	0.416212
snp_6_29660394	ENSG00000204644.5_0	14.1438	1.16072e-37	3.37911e-32	0.416212
snp_6_29660982	ENSG00000204644.5_0	14.1438	1.16072e-37	3.37911e-32	0.416212
snp_1_26431337	ENSG00000158022.6_0	14.1055	1.68481e-37	4.874e-32	0.4311
snp_1_26429898	ENSG00000158022.6_0	14.0597	2.63227e-37	7.53234e-32	0.476334
snp_12_7848627	ENSG00000184344.3_0	-14.0595	2.63647e-37	7.53234e-32	-0.415992
indel:1I_6_29660171	ENSG00000204644.5_0	14.0566	2.71279e-37	7.70253e-32	0.417229
snp_6_29661991	ENSG00000204644.5_0	14.0459	3.00994e-37	8.45945e-32	0.414153
snp_6_29659999	ENSG00000204644.5_0	14.0457	3.01615e-37	8.45945e-32	0.41358
snp_6_29656416	ENSG00000204644.5_0	14.0339	3.38316e-37	9.37446e-32	0.422774
snp_6_29656417	ENSG00000204644.5_0	14.0339	3.38316e-37	9.37446e-32	0.422774
snp_9_139676734	ENSG00000204001.5_0	14.011	4.22515e-37	1.16375e-31	0.344343
snp_9_139668164	ENSG00000204001.5_0	13.975	5.99539e-37	1.63179e-31	0.360889
snp_9_139670439	ENSG00000204001.5_0	13.975	5.99539e-37	1.63179e-31	0.360889
snp_6_29661824	ENSG00000204644.5_0	13.9736	6.07386e-37	1.64342e-31	0.414147
snp_6_29643879	ENSG00000204644.5_0	13.9368	8.68758e-37	2.33687e-31	0.491061
indel:1D_1_26446886	ENSG00000158022.6_0	13.8234	2.60342e-36	6.96224e-31	0.418061
snp_9_139669111	ENSG00000204001.5_0	13.8112	2.92836e-36	7.78594e-31	0.355447
snp_1_26434527	ENSG00000158022.6_0	13.753	5.13728e-36	1.35805e-30	0.417927
snp_1_26391849	ENSG00000158022.6_0	13.7376	5.96342e-36	1.55853e-30	0.484421
snp_1_26392437	ENSG00000158022.6_0	13.7376	5.96342e-36	1.55853e-30	0.484421
snp_1_26455182	ENSG00000158022.6_0	13.684	9.99798e-36	2.59819e-30	0.414364
snp_1_26405634	ENSG00000158022.6_0	13.6814	1.02509e-35	2.64896e-30	0.45111
snp_1_26434354	ENSG00000158022.6_0	13.6658	1.19085e-35	3.0601e-30	0.429563
indel:1D_1_26405725	ENSG00000158022.6_0	13.6554	1.31578e-35	3.33605e-30	0.476666
snp_1_26416376	ENSG00000158022.6_0	13.6554	1.31578e-35	3.33605e-30	0.476666
snp_1_26409126	ENSG00000158022.6_0	13.6545	1.32725e-35	3.33605e-30	0.474419
snp_1_26416924	ENSG00000158022.6_0	13.6545	1.32725e-35	3.33605e-30	0.474419
snp_1_26411971	ENSG00000158022.6_0	13.648	1.41352e-35	3.53359e-30	0.427003
indel:1D_7_56194008	ENSG00000185290.3_0	13.6315	1.65679e-35	4.11934e-30	0.580107
snp_9_139673532	ENSG00000204001.5_0	13.6061	2.11382e-35	5.22743e-30	0.346896
snp_9_139674817	ENSG00000204001.5_0	13.5956	2.33898e-35	5.75332e-30	0.343885
snp_14_22080730	ENSG00000255582.1_0	13.5931	2.39455e-35	5.85866e-30	0.461371
snp_9_139671852	ENSG00000204001.5_0	13.4859	6.69319e-35	1.62893e-29	0.338291
indel:3D_1_26478847	ENSG00000158022.6_0	13.466	8.10012e-35	1.96097e-29	0.42692
snp_9_139672698	ENSG00000204001.5_0	13.4635	8.29462e-35	1.98714e-29	0.336256
snp_9_139672718	ENSG00000204001.5_0	13.4635	8.29462e-35	1.98714e-29	0.336256
snp_9_139672248	ENSG00000204001.5_0	13.4129	1.34654e-34	3.20919e-29	0.335551
snp_1_26445915	ENSG00000158022.6_0	13.3906	1.66531e-34	3.94844e-29	0.455952
snp_9_139672382	ENSG00000204001.5_0	13.3641	2.14385e-34	5.05699e-29	0.331991
snp_1_26411918	ENSG00000158022.6_0	13.3509	2.43155e-34	5.62033e-29	0.417767
snp_1_26412199	ENSG00000158022.6_0	13.3509	2.43155e-34	5.62033e-29	0.417767
snp_1_26416203	ENSG00000158022.6_0	13.3509	2.43155e-34	5.62033e-29	0.417767
snp_1_26416449	ENSG00000158022.6_0	13.3509	2.43155e-34	5.62033e-29	0.417767
snp_9_139673858	ENSG00000204001.5_0	13.3481	2.49767e-34	5.68744e-29	0.333973
snp_9_139674060	ENSG00000204001.5_0	13.3481	2.49767e-34	5.68744e-29	0.333973
snp_9_139674374	ENSG00000204001.5_0	13.3481	2.49767e-34	5.68744e-29	0.333973
snp_1_26409801	ENSG00000158022.6_0	13.3418	2.654e-34	5.95497e-29	0.464849
snp_1_26411109	ENSG00000158022.6_0	13.3418	2.654e-34	5.95497e-29	0.464849
snp_1_26411275	ENSG00000158022.6_0	13.3418	2.654e-34	5.95497e-29	0.464849
snp_1_26397286	ENSG00000158022.6_0	13.309	3.62679e-34	8.09819e-29	0.446057
snp_1_26429356	ENSG00000158022.6_0	13.2981	4.02281e-34	8.93905e-29	0.441529
snp_9_139675517	ENSG00000204001.5_0	13.2786	4.84293e-34	1.07097e-28	0.337039
snp_9_139671976	ENSG00000204001.5_0	13.2757	4.9779e-34	1.09555e-28	0.332421
snp_9_139675079	ENSG00000204001.5_0	13.2726	5.12663e-34	1.12291e-28	0.336444
snp_1_26438455	ENSG00000158022.6_0	13.2685	5.33023e-34	1.16197e-28	0.402374
snp_9_139675894	ENSG00000204001.5_0	13.2548	6.07456e-34	1.31799e-28	0.330568
snp_9_139675594	ENSG00000204001.5_0	13.2436	6.75213e-34	1.45812e-28	0.332976
snp_1_26432121	ENSG00000158022.6_0	13.2412	6.91045e-34	1.48534e-28	0.423767
snp_14_22080143	ENSG00000255582.1_0	13.1817	1.21621e-33	2.60197e-28	0.453398
snp_1_26392535	ENSG00000158022.6_0	13.1747	1.29908e-33	2.75364e-28	0.454488
snp_1_26393329	ENSG00000158022.6_0	13.1747	1.29908e-33	2.75364e-28	0.454488
snp_9_139676253	ENSG00000204001.5_0	13.1734	1.31526e-33	2.76248e-28	0.338353
snp_9_139676254	ENSG00000204001.5_0	13.1734	1.31526e-33	2.76248e-28	0.338353
snp_9_139670950	ENSG00000204001.5_0	13.1643	1.43343e-33	2.997e-28	0.328724
snp_9_139676076	ENSG00000204001.5_0	13.1622	1.46246e-33	3.04385e-28	0.338755
snp_9_139674562	ENSG00000204001.5_0	13.1529	1.5975e-33	3.30995e-28	0.331281
snp_9_139674783	ENSG00000204001.5_0	13.1413	1.7825e-33	3.64401e-28	0.330968
snp_9_139674793	ENSG00000204001.5_0	13.1413	1.7825e-33	3.64401e-28	0.330968
snp_9_139674833	ENSG00000204001.5_0	13.1413	1.7825e-33	3.64401e-28	0.330968
snp_9_139676072	ENSG00000204001.5_0	13.1236	2.10903e-33	4.29247e-28	0.337253
snp_1_26416647	ENSG00000158022.6_0	13.1192	2.19919e-33	4.44424e-28	0.416599
snp_6_29668413	ENSG00000204644.5_0	13.119	2.20293e-33	4.44424e-28	0.38634
snp_14_22079904	ENSG00000255582.1_0	13.1004	2.6264e-33	5.20722e-28	0.43225
snp_14_22079962	ENSG00000255582.1_0	13.1004	2.6264e-33	5.20722e-28	0.43225
snp_14_22079982	ENSG00000255582.1_0	13.1004	2.6264e-33	5.20722e-28	0.43225
snp_14_22080155	ENSG00000255582.1_0	13.1004	2.6264e-33	5.20722e-28	0.43225
snp_1_26393347	ENSG00000158022.6_0	13.0907	2.87962e-33	5.63637e-28	0.458158
snp_1_26395539	ENSG00000158022.6_0	13.0907	2.87962e-33	5.63637e-28	0.458158
snp_1_26395898	ENSG00000158022.6_0	13.0907	2.87962e-33	5.63637e-28	0.458158
snp_9_139672025	ENSG00000204001.5_0	13.0784	3.23481e-33	6.30478e-28	0.328917
snp_9_139674527	ENSG00000204001.5_0	13.0763	3.29724e-33	6.31934e-28	0.329813
snp_9_139674725	ENSG00000204001.5_0	13.0763	3.29724e-33	6.31934e-28	0.329813
snp_9_139674914	ENSG00000204001.5_0	13.0763	3.29724e-33	6.31934e-28	0.329813
snp_9_139674978	ENSG00000204001.5_0	13.0763	3.29724e-33	6.31934e-28	0.329813
snp_9_139675552	ENSG00000204001.5_0	13.0748	3.34578e-33	6.3332e-28	0.33047
snp_9_139675563	ENSG00000204001.5_0	13.0748	3.34578e-33	6.3332e-28	0.33047
snp_9_139675585	ENSG00000204001.5_0	13.0748	3.34578e-33	6.3332e-28	0.33047
snp_1_26408768	ENSG00000158022.6_0	13.0441	4.46958e-33	8.42577e-28	0.44365
snp_6_29664590	ENSG00000204644.5_0	12.9807	8.12901e-33	1.3952e-27	0.380561
snp_6_29666881	ENSG00000204644.5_0	12.9807	8.12901e-33	1.3952e-27	0.380561
snp_6_29666903	ENSG00000204644.5_0	12.9807	8.12901e-33	1.3952e-27	0.380561
snp_6_29667014	ENSG00000204644.5_0	12.9807	8.12901e-33	1.3952e-27	0.380561
snp_6_29667205	ENSG00000204644.5_0	12.9807	8.12901e-33	1.3952e-27	0.380561
snp_6_29667872	ENSG00000204644.5_0	12.9807	8.12901e-33	1.3952e-27	0.380561
snp_6_29668076	ENSG00000204644.5_0	12.9807	8.12901e-33	1.3952e-27	0.380561
snp_6_29668362	ENSG00000204644.5_0	12.9807	8.12901e-33	1.3952e-27	0.380561
snp_6_29668537	ENSG00000204644.5_0	12.9807	8.12901e-33	1.3952e-27	0.380561
snp_6_29668660	ENSG00000204644.5_0	12.9807	8.12901e-33	1.3952e-27	0.380561
snp_6_29668841	ENSG00000204644.5_0	12.9807	8.12901e-33	1.3952e-27	0.380561
snp_6_29669425	ENSG00000204644.5_0	12.9807	8.12901e-33	1.3952e-27	0.380561
snp_6_29669577	ENSG00000204644.5_0	12.9807	8.12901e-33	1.3952e-27	0.380561
snp_6_29669830	ENSG00000204644.5_0	12.9807	8.12901e-33	1.3952e-27	0.380561
snp_6_29670020	ENSG00000204644.5_0	12.9807	8.12901e-33	1.3952e-27	0.380561
snp_6_29670030	ENSG00000204644.5_0	12.9807	8.12901e-33	1.3952e-27	0.380561
snp_6_29670192	ENSG00000204644.5_0	12.9807	8.12901e-33	1.3952e-27	0.380561
snp_6_29670250	ENSG00000204644.5_0	12.9807	8.12901e-33	1.3952e-27	0.380561
snp_6_29670261	ENSG00000204644.5_0	12.9807	8.12901e-33	1.3952e-27	0.380561
snp_6_29670556	ENSG00000204644.5_0	12.9807	8.12901e-33	1.3952e-27	0.380561
snp_6_29670573	ENSG00000204644.5_0	12.9807	8.12901e-33	1.3952e-27	0.380561
snp_6_29670913	ENSG00000204644.5_0	12.9807	8.12901e-33	1.3952e-27	0.380561
indel:4D_6_29671617	ENSG00000204644.5_0	12.9807	8.12901e-33	1.3952e-27	0.380561
snp_6_29671740	ENSG00000204644.5_0	12.9807	8.12901e-33	1.3952e-27	0.380561
snp_1_26429351	ENSG00000158022.6_0	12.976	8.49785e-33	1.45308e-27	0.415971
snp_14_22080368	ENSG00000255582.1_0	12.9479	1.10738e-32	1.88601e-27	0.430396
snp_1_26439226	ENSG00000158022.6_0	12.9475	1.11117e-32	1.88601e-27	0.403354
snp_9_139675829	ENSG00000204001.5_0	12.9419	1.17154e-32	1.97391e-27	0.324957
snp_9_139675835	ENSG00000204001.5_0	12.9419	1.17154e-32	1.97391e-27	0.324957
snp_6_29667890	ENSG00000204644.5_0	12.9203	1.43603e-32	2.41072e-27	0.379335
snp_1_26410161	ENSG00000158022.6_0	12.9108	1.57061e-32	2.62705e-27	0.448068
snp_1_26391662	ENSG00000158022.6_0	12.8616	2.49279e-32	4.15441e-27	0.446593
snp_1_26405458	ENSG00000158022.6_0	12.8444	2.92794e-32	4.86201e-27	0.417675
indel:2I_6_29671575	ENSG00000204644.5_0	12.8128	3.93987e-32	6.51883e-27	0.376691
snp_1_26389647	ENSG00000158022.6_0	12.7948	4.66318e-32	7.68795e-27	0.41792
snp_9_139675059	ENSG00000204001.5_0	12.7902	4.86574e-32	7.99326e-27	0.328636
snp_6_29667471	ENSG00000204644.5_0	12.7867	5.03126e-32	8.17754e-27	0.376316
snp_6_29667503	ENSG00000204644.5_0	12.7867	5.03126e-32	8.17754e-27	0.376316
snp_6_29667543	ENSG00000204644.5_0	12.7867	5.03126e-32	8.17754e-27	0.376316
snp_6_29664762	ENSG00000204644.5_0	12.7831	5.2004e-32	8.42269e-27	0.376049
snp_14_22080627	ENSG00000255582.1_0	12.7739	5.66684e-32	9.14595e-27	0.432444
snp_6_29670000	ENSG00000204644.5_0	12.7725	5.74196e-32	9.23478e-27	0.376174
snp_14_22080501	ENSG00000255582.1_0	12.7638	6.23071e-32	9.98593e-27	0.433855
snp_6_29667661	ENSG00000204644.5_0	12.754	6.82793e-32	1.08299e-26	0.375775
snp_6_29667669	ENSG00000204644.5_0	12.754	6.82793e-32	1.08299e-26	0.375775
snp_6_29667684	ENSG00000204644.5_0	12.754	6.82793e-32	1.08299e-26	0.375775
snp_6_29665088	ENSG00000204644.5_0	12.7501	7.08038e-32	1.11917e-26	0.382632
snp_9_139673237	ENSG00000204001.5_0	12.7464	7.33106e-32	1.15483e-26	0.4483
snp_6_29668958	ENSG00000204644.5_0	12.7173	9.62677e-32	1.51128e-26	0.376234
snp_1_26408409	ENSG00000158022.6_0	12.7116	1.01506e-31	1.58809e-26	0.398407
snp_6_29668994	ENSG00000204644.5_0	12.6945	1.19016e-31	1.85573e-26	0.375938
snp_1_26403530	ENSG00000158022.6_0	12.6883	1.26177e-31	1.96075e-26	0.400664
snp_1_26390154	ENSG00000158022.6_0	12.6693	1.50548e-31	2.33159e-26	0.403347
snp_1_26412684	ENSG00000158022.6_0	12.6351	2.0702e-31	3.19542e-26	0.427266
snp_6_29664773	ENSG00000204644.5_0	12.6315	2.1408e-31	3.29335e-26	0.330003
snp_1_26390181	ENSG00000158022.6_0	12.6136	2.53073e-31	3.88022e-26	0.403071
snp_6_29668984	ENSG00000204644.5_0	12.6036	2.77645e-31	4.24283e-26	0.373803
snp_1_26430822	ENSG00000158022.6_0	12.5997	2.8803e-31	4.38696e-26	0.406921
snp_6_29671266	ENSG00000204644.5_0	12.5947	3.01546e-31	4.57766e-26	0.372029
snp_1_26430447	ENSG00000158022.6_0	12.591	3.121e-31	4.72229e-26	0.406812
snp_1_26458990	ENSG00000158022.6_0	12.5854	3.28818e-31	4.95893e-26	0.396636
indel:2I_6_29671501	ENSG00000204644.5_0	12.5728	3.69539e-31	5.55484e-26	0.372788
snp_1_26479396	ENSG00000158022.6_0	12.5691	3.82665e-31	5.73341e-26	0.39986
snp_1_26407063	ENSG00000158022.6_0	12.5599	4.16722e-31	6.2234e-26	0.411588
snp_1_26478945	ENSG00000158022.6_0	12.4855	8.31098e-31	1.23716e-25	0.394575
snp_1_26401403	ENSG00000158022.6_0	12.4753	9.13526e-31	1.35548e-25	0.395078
snp_1_26394729	ENSG00000158022.6_0	12.4739	9.2479e-31	1.36778e-25	0.395371
snp_1_26393505	ENSG00000158022.6_0	12.4235	1.47446e-30	2.17376e-25	0.524751
snp_1_26402023	ENSG00000158022.6_0	12.4168	1.56863e-30	2.28331e-25	0.394625
snp_1_26402621	ENSG00000158022.6_0	12.4168	1.56863e-30	2.28331e-25	0.394625
snp_1_26402820	ENSG00000158022.6_0	12.4168	1.56863e-30	2.28331e-25	0.394625
snp_1_26403098	ENSG00000158022.6_0	12.4168	1.56863e-30	2.28331e-25	0.394625
snp_1_26390328	ENSG00000158022.6_0	12.3755	2.29658e-30	3.33238e-25	0.404863
snp_1_26419960	ENSG00000158022.6_0	12.3736	2.33592e-30	3.37881e-25	0.390791
snp_1_26430054	ENSG00000158022.6_0	12.2968	4.73826e-30	6.8322e-25	0.402211
snp_1_26403991	ENSG00000158022.6_0	12.292	4.95548e-30	7.12309e-25	0.403472
snp_1_26466189	ENSG00000158022.6_0	12.2474	7.45905e-30	1.06884e-24	0.384651
snp_9_139680069	ENSG00000204001.5_0	12.2115	1.03734e-29	1.48182e-24	0.352344
snp_1_26476216	ENSG00000158022.6_0	12.1984	1.16939e-29	1.66529e-24	0.381972
snp_9_139684867	ENSG00000204001.5_0	12.1972	1.18262e-29	1.67892e-24	0.346079
snp_1_26404441	ENSG00000158022.6_0	12.184	1.33405e-29	1.88808e-24	0.396019
snp_1_26473758	ENSG00000158022.6_0	12.1657	1.57687e-29	2.2181e-24	0.383683
snp_1_26474251	ENSG00000158022.6_0	12.1657	1.57687e-29	2.2181e-24	0.383683
snp_9_139680493	ENSG00000204001.5_0	12.1322	2.14246e-29	3.00449e-24	0.349838
snp_1_26466253	ENSG00000158022.6_0	12.1172	2.45769e-29	3.43609e-24	0.393861
snp_9_139684622	ENSG00000204001.5_0	12.1088	2.65437e-29	3.68864e-24	0.345821
snp_9_139685128	ENSG00000204001.5_0	12.1088	2.65437e-29	3.68864e-24	0.345821
snp_1_26388241	ENSG00000158022.6_0	12.1048	2.75224e-29	3.80166e-24	0.393191
snp_1_26389633	ENSG00000158022.6_0	12.1048	2.75224e-29	3.80166e-24	0.393191
snp_14_22080350	ENSG00000255582.1_0	12.0643	3.97952e-29	5.48046e-24	0.410211
snp_1_26466831	ENSG00000158022.6_0	12.0597	4.15279e-29	5.67027e-24	0.380578
snp_1_26474398	ENSG00000158022.6_0	12.0596	4.15433e-29	5.67027e-24	0.380948
snp_1_26474629	ENSG00000158022.6_0	12.0596	4.15433e-29	5.67027e-24	0.380948
snp_1_26394997	ENSG00000158022.6_0	12.012	6.41026e-29	8.69778e-24	0.394358
snp_1_26403470	ENSG00000158022.6_0	12.012	6.41026e-29	8.69778e-24	0.394358
snp_1_26401331	ENSG00000158022.6_0	11.979	8.64563e-29	1.16963e-23	0.387866
snp_6_29667458	ENSG00000204644.5_0	11.9648	9.83811e-29	1.32706e-23	0.369782
snp_9_139622748	ENSG00000204001.5_0	11.9528	1.09683e-28	1.47518e-23	0.365314
snp_6_29666538	ENSG00000204644.5_0	11.8856	2.01712e-28	2.70502e-23	0.378018
snp_6_29672165	ENSG00000204644.5_0	11.8819	2.0844e-28	2.78712e-23	0.355808
snp_1_26473224	ENSG00000158022.6_0	11.8476	2.84253e-28	3.78981e-23	0.382707
snp_1_26396065	ENSG00000158022.6_0	11.8323	3.26322e-28	4.33813e-23	0.381686
snp_1_26387625	ENSG00000158022.6_0	11.8252	3.47895e-28	4.60809e-23	0.415211
snp_6_29669137	ENSG00000204644.5_0	11.825	3.48632e-28	4.60809e-23	0.368779
indel:1D_1_26398587	ENSG00000158022.6_0	11.7514	6.76079e-28	8.91055e-23	0.384286
snp_1_26395617	ENSG00000158022.6_0	11.7477	6.99085e-28	9.18744e-23	0.379352
snp_9_139673668	ENSG00000204001.5_0	11.6622	1.50558e-27	1.96741e-22	0.429648
snp_9_139673678	ENSG00000204001.5_0	11.6622	1.50558e-27	1.96741e-22	0.429648
snp_1_26479900	ENSG00000158022.6_0	11.6473	1.72154e-27	2.24323e-22	0.393208
snp_1_26395741	ENSG00000158022.6_0	11.6104	2.39501e-27	3.11118e-22	0.379789
snp_1_26404747	ENSG00000158022.6_0	11.6101	2.40116e-27	3.11118e-22	0.389439
indel:1D_1_26401807	ENSG00000158022.6_0	11.5425	4.38733e-27	5.66869e-22	0.381179
indel:1D_9_139680529	ENSG00000204001.5_0	11.5368	4.61803e-27	5.95006e-22	0.324529
snp_9_139675408	ENSG00000204001.5_0	11.4842	7.37278e-27	9.47285e-22	0.318731
snp_6_29671328	ENSG00000204644.5_0	11.4674	8.562e-27	1.09702e-21	0.348295
snp_14_22080338	ENSG00000255582.1_0	11.4646	8.77785e-27	1.12155e-21	0.400448
snp_6_29666476	ENSG00000204644.5_0	11.4442	1.05201e-26	1.34043e-21	0.349588
snp_6_29671346	ENSG00000204644.5_0	11.4376	1.11532e-26	1.41717e-21	0.346218
snp_9_139686247	ENSG00000204001.5_0	11.4314	1.17869e-26	1.49357e-21	0.345088
snp_9_139675983	ENSG00000204001.5_0	11.4254	1.24211e-26	1.5696e-21	0.316251
snp_9_139680951	ENSG00000204001.5_0	11.3614	2.18908e-26	2.75867e-21	0.338427
snp_1_26390833	ENSG00000158022.6_0	11.3104	3.43553e-26	4.31763e-21	0.37923
snp_1_26475257	ENSG00000158022.6_0	11.2817	4.42263e-26	5.54302e-21	0.366242
snp_1_26475521	ENSG00000158022.6_0	11.1892	9.96468e-26	1.24551e-20	0.363669
snp_6_29654409	ENSG00000204644.5_0	11.1683	1.19663e-25	1.49164e-20	0.357821
snp_1_26430961	ENSG00000158022.6_0	11.1553	1.34161e-25	1.66785e-20	0.369632
snp_9_139675422	ENSG00000204001.5_0	11.1515	1.38644e-25	1.71893e-20	0.313947
snp_6_29605935	ENSG00000204644.5_0	11.0218	4.29577e-25	5.31167e-20	0.315678
indel:3I_6_29671500	ENSG00000204644.5_0	10.9857	5.88057e-25	7.25176e-20	0.33635
indel:1D_6_29667828	ENSG00000204644.5_0	10.962	7.22526e-25	8.88617e-20	0.303716
snp_6_29660940	ENSG00000204644.5_0	10.919	1.04825e-24	1.28577e-19	0.312432
snp_9_139689940	ENSG00000204001.5_0	10.7772	3.55816e-24	4.35282e-19	0.29608
snp_9_139673650	ENSG00000204001.5_0	10.7448	4.69752e-24	5.73138e-19	0.352213
snp_14_22079649	ENSG00000255582.1_0	10.7253	5.55211e-24	6.75614e-19	0.385711
snp_9_139625649	ENSG00000204001.5_0	10.6787	8.26812e-24	1.00346e-18	0.24155
sv:2814D_1_248755669	ENSG00000184022.2_0	-10.6666	9.17104e-24	1.11011e-18	-0.27213
snp_9_139690144	ENSG00000204001.5_0	10.6531	1.02839e-23	1.24155e-18	0.291732
snp_6_29669234	ENSG00000204644.5_0	10.5663	2.15265e-23	2.59205e-18	0.344554
snp_9_139694276	ENSG00000204001.5_0	10.5485	2.50395e-23	3.00718e-18	0.321675
snp_6_29628094	ENSG00000204644.5_0	10.5335	2.8437e-23	3.40632e-18	0.398476
indel:1D_1_26446350	ENSG00000158022.6_0	10.5311	2.90212e-23	3.46726e-18	0.39631
snp_9_139694012	ENSG00000204001.5_0	10.485	4.28611e-23	5.1075e-18	0.318766
snp_1_26432370	ENSG00000158022.6_0	10.4839	4.32627e-23	5.14203e-18	0.488196
snp_19_46974781	ENSG00000182013.13_0	-10.4776	4.56559e-23	5.4125e-18	-0.320386
snp_6_29629344	ENSG00000204644.5_0	10.4602	5.28666e-23	6.18759e-18	0.387509
snp_6_29641637	ENSG00000204644.5_0	10.4602	5.28666e-23	6.18759e-18	0.387509
snp_6_29645613	ENSG00000204644.5_0	10.4602	5.28666e-23	6.18759e-18	0.387509
indel:4D_6_29646425	ENSG00000204644.5_0	10.4602	5.28666e-23	6.18759e-18	0.387509
snp_6_29648199	ENSG00000204644.5_0	10.4602	5.28666e-23	6.18759e-18	0.387509
snp_19_46975167	ENSG00000182013.13_0	-10.4552	5.51455e-23	6.43793e-18	-0.318599
snp_6_29611781	ENSG00000204644.5_0	10.4464	5.9407e-23	6.88302e-18	0.393826
snp_6_29615822	ENSG00000204644.5_0	10.4464	5.9407e-23	6.88302e-18	0.393826
snp_6_29623739	ENSG00000204644.5_0	10.4464	5.9407e-23	6.88302e-18	0.393826
snp_6_29606145	ENSG00000204644.5_0	10.3793	1.04525e-22	1.20498e-17	0.387697
snp_6_29609921	ENSG00000204644.5_0	10.3793	1.04525e-22	1.20498e-17	0.387697
indel:1D_6_29631990	ENSG00000204644.5_0	10.2962	2.09774e-22	2.41226e-17	0.299974
snp_19_46974307	ENSG00000182013.13_0	-10.2881	2.243e-22	2.57286e-17	-0.315944
snp_6_29607047	ENSG00000204644.5_0	10.2821	2.3595e-22	2.69976e-17	0.389072
snp_6_29669244	ENSG00000204644.5_0	10.2126	4.21163e-22	4.80704e-17	0.336657
snp_6_29622653	ENSG00000204644.5_0	10.1653	6.24219e-22	7.10703e-17	0.380521
snp_19_46974728	ENSG00000182013.13_0	-10.1489	7.15025e-22	8.1208e-17	-0.315799
snp_12_7852932	ENSG00000184344.3_0	10.1076	1.00626e-21	1.14003e-16	0.330081
snp_6_29674295	ENSG00000204644.5_0	10.084	1.22369e-21	1.38296e-16	0.369857
snp_6_29663309	ENSG00000204644.5_0	10.0294	1.91949e-21	2.164e-16	0.377548
sv:4I_1_248739501	ENSG00000184022.2_0	-10.0246	1.9962e-21	2.24498e-16	-0.243636
snp_9_139615112	ENSG00000204001.5_0	-10.0008	2.42782e-21	2.72374e-16	-0.303244
snp_6_29657959	ENSG00000204644.5_0	9.99321	2.5838e-21	2.89168e-16	0.366204
snp_9_139617095	ENSG00000204001.5_0	-9.98231	2.8256e-21	3.15461e-16	-0.302141
indel:1D_6_29656665	ENSG00000204644.5_0	9.97073	3.1074e-21	3.46082e-16	0.368344
snp_6_29653377	ENSG00000204644.5_0	9.91533	4.89123e-21	5.31876e-16	0.358384
snp_6_29653957	ENSG00000204644.5_0	9.91533	4.89123e-21	5.31876e-16	0.358384
snp_6_29655239	ENSG00000204644.5_0	9.91533	4.89123e-21	5.31876e-16	0.358384
snp_6_29655730	ENSG00000204644.5_0	9.91533	4.89123e-21	5.31876e-16	0.358384
snp_6_29656271	ENSG00000204644.5_0	9.91533	4.89123e-21	5.31876e-16	0.358384
snp_6_29658357	ENSG00000204644.5_0	9.91533	4.89123e-21	5.31876e-16	0.358384
snp_6_29658864	ENSG00000204644.5_0	9.91533	4.89123e-21	5.31876e-16	0.358384
snp_6_29663040	ENSG00000204644.5_0	9.91533	4.89123e-21	5.31876e-16	0.358384
snp_6_29664664	ENSG00000204644.5_0	9.91533	4.89123e-21	5.31876e-16	0.358384
snp_6_29673882	ENSG00000204644.5_0	9.91533	4.89123e-21	5.31876e-16	0.358384
snp_6_29631991	ENSG00000204644.5_0	9.88982	6.02432e-21	6.53544e-16	0.291461
snp_12_21022014	ENSG00000111700.8_0	9.88329	6.35388e-21	6.87674e-16	0.283334
snp_6_29607429	ENSG00000204644.5_0	9.87627	6.72838e-21	7.26497e-16	0.363411
snp_6_29644308	ENSG00000204644.5_0	9.83197	9.65184e-21	1.03972e-15	0.363199
snp_6_29661693	ENSG00000204644.5_0	9.81396	1.11728e-20	1.20075e-15	0.372359
snp_1_26434379	ENSG00000158022.6_0	9.8129	1.12692e-20	1.20828e-15	0.332219
snp_9_139615386	ENSG00000204001.5_0	-9.79639	1.28857e-20	1.37839e-15	-0.296875
snp_6_29655588	ENSG00000204644.5_0	9.79508	1.30233e-20	1.38987e-15	0.355306
snp_12_21006794	ENSG00000111700.8_0	9.7916	1.33968e-20	1.40368e-15	0.280827
snp_12_21007102	ENSG00000111700.8_0	9.7916	1.33968e-20	1.40368e-15	0.280827
indel:2D_12_21008395	ENSG00000111700.8_0	9.7916	1.33968e-20	1.40368e-15	0.280827
snp_12_21013422	ENSG00000111700.8_0	9.7916	1.33968e-20	1.40368e-15	0.280827
snp_12_21015906	ENSG00000111700.8_0	9.7916	1.33968e-20	1.40368e-15	0.280827
snp_12_21027327	ENSG00000111700.8_0	9.7916	1.33968e-20	1.40368e-15	0.280827
snp_12_21028208	ENSG00000111700.8_0	9.7916	1.33968e-20	1.40368e-15	0.280827
indel:1I_12_21033205	ENSG00000111700.8_0	9.7916	1.33968e-20	1.40368e-15	0.280827
snp_1_111840855	ENSG00000134216.14_0	9.78693	1.39135e-20	1.45451e-15	0.281637
snp_1_26471743	ENSG00000158022.6_0	-9.78636	1.39785e-20	1.45799e-15	-0.313561
snp_14_22079479	ENSG00000255582.1_0	9.77893	1.48463e-20	1.545e-15	0.33
snp_6_29607046	ENSG00000204644.5_0	9.77464	1.53715e-20	1.59605e-15	0.364144
snp_19_46974652	ENSG00000182013.13_0	9.74309	1.98434e-20	2.05572e-15	0.314917
snp_1_26409235	ENSG00000158022.6_0	9.73461	2.12521e-20	2.19672e-15	0.367556
snp_1_111836591	ENSG00000134216.14_0	9.73074	2.19263e-20	2.26132e-15	0.278826
snp_19_46976562	ENSG00000182013.13_0	9.72242	2.34508e-20	2.41315e-15	0.316258
snp_14_22079038	ENSG00000255582.1_0	9.69407	2.94785e-20	3.02664e-15	0.364717
snp_19_46975590	ENSG00000182013.13_0	9.68078	3.28096e-20	3.33471e-15	0.313272
snp_19_46976735	ENSG00000182013.13_0	9.68078	3.28096e-20	3.33471e-15	0.313272
snp_19_46977330	ENSG00000182013.13_0	9.68078	3.28096e-20	3.33471e-15	0.313272
snp_9_139673886	ENSG00000204001.5_0	9.67768	3.364e-20	3.33471e-15	0.289119
snp_1_111834733	ENSG00000134216.14_0	9.67609	3.4074e-20	3.33471e-15	0.278649
snp_1_111834984	ENSG00000134216.14_0	9.67609	3.4074e-20	3.33471e-15	0.278649
snp_1_111835047	ENSG00000134216.14_0	9.67609	3.4074e-20	3.33471e-15	0.278649
snp_1_111835713	ENSG00000134216.14_0	9.67609	3.4074e-20	3.33471e-15	0.278649
snp_1_111836023	ENSG00000134216.14_0	9.67609	3.4074e-20	3.33471e-15	0.278649
snp_1_111836168	ENSG00000134216.14_0	9.67609	3.4074e-20	3.33471e-15	0.278649
snp_1_111836444	ENSG00000134216.14_0	9.67609	3.4074e-20	3.33471e-15	0.278649
snp_1_111836846	ENSG00000134216.14_0	9.67609	3.4074e-20	3.33471e-15	0.278649
snp_1_111836868	ENSG00000134216.14_0	9.67609	3.4074e-20	3.33471e-15	0.278649
snp_1_111837366	ENSG00000134216.14_0	9.67609	3.4074e-20	3.33471e-15	0.278649
snp_1_111837382	ENSG00000134216.14_0	9.67609	3.4074e-20	3.33471e-15	0.278649
snp_1_111838605	ENSG00000134216.14_0	9.67609	3.4074e-20	3.33471e-15	0.278649
snp_1_111838694	ENSG00000134216.14_0	9.67609	3.4074e-20	3.33471e-15	0.278649
snp_1_111838832	ENSG00000134216.14_0	9.67609	3.4074e-20	3.33471e-15	0.278649
snp_1_111838962	ENSG00000134216.14_0	9.67609	3.4074e-20	3.33471e-15	0.278649
snp_1_111839037	ENSG00000134216.14_0	9.67609	3.4074e-20	3.33471e-15	0.278649
snp_1_111839515	ENSG00000134216.14_0	9.67609	3.4074e-20	3.33471e-15	0.278649
snp_1_111840605	ENSG00000134216.14_0	9.67609	3.4074e-20	3.33471e-15	0.278649
snp_9_139673898	ENSG00000204001.5_0	9.66843	3.62416e-20	3.53931e-15	0.295619
snp_1_111844556	ENSG00000134216.14_0	9.66708	3.66357e-20	3.57022e-15	0.277297
snp_12_21038869	ENSG00000111700.8_0	9.66497	3.72633e-20	3.60087e-15	0.277687
snp_12_21041642	ENSG00000111700.8_0	9.66497	3.72633e-20	3.60087e-15	0.277687
snp_12_21049750	ENSG00000111700.8_0	9.66497	3.72633e-20	3.60087e-15	0.277687
snp_12_21051769	ENSG00000111700.8_0	9.66497	3.72633e-20	3.60087e-15	0.277687
snp_12_20994536	ENSG00000111700.8_0	9.66057	3.8605e-20	3.7227e-15	0.276715
snp_1_111842094	ENSG00000134216.14_0	9.64918	4.23108e-20	4.07152e-15	0.273895
snp_17_77707120	ENSG00000182156.5_0	-9.64732	4.29457e-20	4.12398e-15	-0.306221
snp_1_111839319	ENSG00000134216.14_0	9.64311	4.44235e-20	4.25701e-15	0.27797
snp_1_111838002	ENSG00000134216.14_0	9.63222	4.84836e-20	4.63642e-15	0.277414
snp_9_139615343	ENSG00000204001.5_0	-9.62801	5.01525e-20	4.78606e-15	-0.291388
snp_12_11238859	ENSG00000255374.1_0	-9.5901	6.79649e-20	6.47247e-15	-0.240175
snp_1_111844348	ENSG00000134216.14_0	9.57363	7.7538e-20	7.36888e-15	0.274675
snp_1_111841089	ENSG00000134216.14_0	9.5689	8.05271e-20	7.46781e-15	0.275276
snp_1_111843214	ENSG00000134216.14_0	9.5689	8.05271e-20	7.46781e-15	0.275276
snp_1_111843891	ENSG00000134216.14_0	9.5689	8.05271e-20	7.46781e-15	0.275276
snp_1_111844522	ENSG00000134216.14_0	9.5689	8.05271e-20	7.46781e-15	0.275276
snp_1_111845241	ENSG00000134216.14_0	9.5689	8.05271e-20	7.46781e-15	0.275276
snp_1_111845588	ENSG00000134216.14_0	9.5689	8.05271e-20	7.46781e-15	0.275276
snp_1_111845903	ENSG00000134216.14_0	9.5689	8.05271e-20	7.46781e-15	0.275276
snp_1_111846300	ENSG00000134216.14_0	9.5689	8.05271e-20	7.46781e-15	0.275276
snp_1_111846331	ENSG00000134216.14_0	9.5689	8.05271e-20	7.46781e-15	0.275276
snp_1_111846416	ENSG00000134216.14_0	9.5689	8.05271e-20	7.46781e-15	0.275276
snp_1_111846533	ENSG00000134216.14_0	9.5689	8.05271e-20	7.46781e-15	0.275276
snp_1_111846603	ENSG00000134216.14_0	9.5689	8.05271e-20	7.46781e-15	0.275276
indel:1D_6_29708904	ENSG00000204644.5_0	9.55653	8.8897e-20	8.22741e-15	0.349181
snp_12_11238853	ENSG00000255374.1_0	-9.55249	9.18107e-20	8.48001e-15	-0.239295
snp_19_46972424	ENSG00000182013.13_0	9.53935	1.01967e-19	9.39919e-15	0.315424
snp_6_29665228	ENSG00000204644.5_0	9.53615	1.04602e-19	9.6228e-15	0.256689
indel:4D_12_21000514	ENSG00000111700.8_0	9.51953	1.19423e-19	1.09644e-14	0.288849
snp_1_248796558	ENSG00000184022.2_0	-9.50927	1.29599e-19	1.18749e-14	-0.238644
snp_12_21022014	ENSG00000257046.1_0	9.5013	1.38088e-19	1.26276e-14	0.265582
indel:1I_1_26401808	ENSG00000158022.6_0	9.49774	1.42055e-19	1.29646e-14	0.345616
snp_19_46974399	ENSG00000182013.13_0	9.48366	1.5889e-19	1.44723e-14	0.301478
snp_19_46974306	ENSG00000182013.13_0	9.43479	2.34171e-19	2.1245e-14	0.303438
snp_19_46974324	ENSG00000182013.13_0	9.43479	2.34171e-19	2.1245e-14	0.303438
snp_12_21006794	ENSG00000257046.1_0	9.43065	2.41983e-19	2.16127e-14	0.263611
snp_12_21007102	ENSG00000257046.1_0	9.43065	2.41983e-19	2.16127e-14	0.263611
indel:2D_12_21008395	ENSG00000257046.1_0	9.43065	2.41983e-19	2.16127e-14	0.263611
snp_12_21013422	ENSG00000257046.1_0	9.43065	2.41983e-19	2.16127e-14	0.263611
snp_12_21015906	ENSG00000257046.1_0	9.43065	2.41983e-19	2.16127e-14	0.263611
snp_12_21027327	ENSG00000257046.1_0	9.43065	2.41983e-19	2.16127e-14	0.263611
snp_12_21028208	ENSG00000257046.1_0	9.43065	2.41983e-19	2.16127e-14	0.263611
indel:1I_12_21033205	ENSG00000257046.1_0	9.43065	2.41983e-19	2.16127e-14	0.263611
snp_6_29671353	ENSG00000204644.5_0	9.42459	2.53886e-19	2.26319e-14	0.346921
snp_1_111842947	ENSG00000134216.14_0	9.40566	2.94906e-19	2.61871e-14	0.271413
snp_1_111842985	ENSG00000134216.14_0	9.40566	2.94906e-19	2.61871e-14	0.271413
snp_19_46972354	ENSG00000182013.13_0	9.39882	3.11302e-19	2.75897e-14	0.311172
snp_19_46975520	ENSG00000182013.13_0	9.3974	3.14823e-19	2.78481e-14	0.309052
snp_9_139673910	ENSG00000204001.5_0	9.39338	3.24979e-19	2.86913e-14	0.291202
snp_1_111846803	ENSG00000134216.14_0	9.37701	3.69837e-19	3.25891e-14	0.268602
snp_1_26374286	ENSG00000158022.6_0	9.37404	3.78593e-19	3.32969e-14	0.350523
snp_12_21038869	ENSG00000257046.1_0	9.35174	4.51365e-19	3.93958e-14	0.261631
snp_12_21041642	ENSG00000257046.1_0	9.35174	4.51365e-19	3.93958e-14	0.261631
snp_12_21049750	ENSG00000257046.1_0	9.35174	4.51365e-19	3.93958e-14	0.261631
snp_12_21051769	ENSG00000257046.1_0	9.35174	4.51365e-19	3.93958e-14	0.261631
snp_12_11255798	ENSG00000255374.1_0	-9.3249	5.57588e-19	4.85749e-14	-0.25199
snp_19_46974678	ENSG00000182013.13_0	9.31278	6.13317e-19	5.33288e-14	0.302472
snp_9_139609757	ENSG00000204001.5_0	9.29177	7.23286e-19	6.27721e-14	0.404002
snp_1_111845082	ENSG00000134216.14_0	9.2737	8.33432e-19	7.21951e-14	0.269977
snp_7_56214680	ENSG00000185290.3_0	-9.2729	8.38681e-19	7.25133e-14	-0.270901
snp_12_20994536	ENSG00000257046.1_0	9.27139	8.48645e-19	7.32371e-14	0.258942
snp_6_29656666	ENSG00000204644.5_0	9.25193	9.88314e-19	8.51307e-14	0.336139
snp_9_139691730	ENSG00000204001.5_0	9.24106	1.07597e-18	9.25083e-14	0.241155
snp_12_11255797	ENSG00000255374.1_0	-9.23856	1.09727e-18	9.41632e-14	-0.249675
snp_1_111844599	ENSG00000134216.14_0	9.22597	1.2107e-18	1.03703e-13	0.266841
snp_12_11204740	ENSG00000255374.1_0	-9.22269	1.24213e-18	1.06198e-13	-0.258837
snp_1_26488947	ENSG00000158022.6_0	9.22089	1.25966e-18	1.07497e-13	0.329709
snp_1_111847226	ENSG00000134216.14_0	9.21057	1.36537e-18	1.16303e-13	0.263556
indel:7D_9_139693452	ENSG00000204001.5_0	9.19905	1.49363e-18	1.26525e-13	0.240143
snp_9_139693596	ENSG00000204001.5_0	9.19905	1.49363e-18	1.26525e-13	0.240143
snp_9_139694569	ENSG00000204001.5_0	9.19905	1.49363e-18	1.26525e-13	0.240143
snp_12_11232256	ENSG00000255374.1_0	-9.19623	1.52686e-18	1.29102e-13	-0.221238
snp_6_29628037	ENSG00000204644.5_0	9.1821	1.7045e-18	1.43857e-13	0.334667
snp_1_111833937	ENSG00000134216.14_0	9.1809	1.7205e-18	1.44942e-13	0.268592
snp_9_139610006	ENSG00000204001.5_0	9.16633	1.92705e-18	1.62046e-13	0.404592
indel:1D_9_139692747	ENSG00000204001.5_0	9.16064	2.01422e-18	1.69067e-13	0.238964
snp_1_111841409	ENSG00000134216.14_0	9.15559	2.09495e-18	1.75523e-13	0.266245
snp_12_11189760	ENSG00000255374.1_0	-9.1528	2.14083e-18	1.79041e-13	-0.281443
snp_12_11282501	ENSG00000255374.1_0	-9.15121	2.16739e-18	1.80933e-13	-0.256563
snp_12_11225887	ENSG00000255374.1_0	-9.1456	2.26394e-18	1.88651e-13	-0.227282
snp_19_46973981	ENSG00000182013.13_0	9.13767	2.40765e-18	2.00263e-13	0.292798
snp_1_26387423	ENSG00000158022.6_0	9.13439	2.46969e-18	2.05053e-13	0.302435
snp_12_11285802	ENSG00000255374.1_0	-9.12834	2.58847e-18	2.14527e-13	-0.257089
snp_12_21025061	ENSG00000111700.8_0	9.11904	2.782e-18	2.29739e-13	0.269265
snp_12_21025287	ENSG00000111700.8_0	9.11904	2.782e-18	2.29739e-13	0.269265
snp_12_11189757	ENSG00000255374.1_0	-9.11452	2.88117e-18	2.37502e-13	-0.277256
snp_1_111841315	ENSG00000134216.14_0	9.0936	3.38766e-18	2.78754e-13	0.263458
snp_19_46974233	ENSG00000182013.13_0	9.06575	4.2015e-18	3.45103e-13	0.297503
snp_12_21038786	ENSG00000111700.8_0	9.06327	4.28254e-18	3.51132e-13	0.251566
snp_12_11225889	ENSG00000255374.1_0	-9.06226	4.31598e-18	3.53245e-13	-0.228191
snp_1_26481110	ENSG00000158022.6_0	9.05942	4.41163e-18	3.60432e-13	0.325191
sv:4I_12_11231401	ENSG00000255374.1_0	-9.05552	4.54657e-18	3.70798e-13	-0.246439
snp_19_46976546	ENSG00000182013.13_0	-9.05494	4.56675e-18	3.71785e-13	-0.272632
snp_12_11239125	ENSG00000255374.1_0	-9.05093	4.71043e-18	3.82804e-13	-0.225249
snp_6_29673206	ENSG00000204644.5_0	9.04736	4.84206e-18	3.92807e-13	0.321552
snp_12_11238984	ENSG00000255374.1_0	-9.03623	5.27543e-18	4.27211e-13	-0.2253
snp_1_111844103	ENSG00000134216.14_0	9.03052	5.51271e-18	4.45641e-13	0.267776
snp_9_139694521	ENSG00000204001.5_0	9.02694	5.66692e-18	4.57304e-13	0.235815
snp_1_111844087	ENSG00000134216.14_0	9.01256	6.32985e-18	5.09905e-13	0.266896
indel:4I_12_11239030	ENSG00000255374.1_0	-9.01233	6.34103e-18	5.09913e-13	-0.222426
indel:1D_12_11198260	ENSG00000255374.1_0	-9.01049	6.43143e-18	5.1628e-13	-0.250006
snp_12_11238892	ENSG00000255374.1_0	-9.00948	6.48159e-18	5.194e-13	-0.226087
snp_1_26431958	ENSG00000158022.6_0	-8.9951	7.23875e-18	5.79067e-13	-0.282578
snp_12_11255803	ENSG00000255374.1_0	-8.9945	7.27262e-18	5.80765e-13	-0.243118
snp_12_11264798	ENSG00000255374.1_0	-8.99243	7.38901e-18	5.8822e-13	-0.249588
snp_6_29671135	ENSG00000204644.5_0	8.98971	7.54501e-18	5.8822e-13	0.319013
snp_6_29671152	ENSG00000204644.5_0	8.98971	7.54501e-18	5.8822e-13	0.319013
snp_6_29671448	ENSG00000204644.5_0	8.98971	7.54501e-18	5.8822e-13	0.319013
snp_6_29676716	ENSG00000204644.5_0	8.98971	7.54501e-18	5.8822e-13	0.319013
snp_6_29677387	ENSG00000204644.5_0	8.98971	7.54501e-18	5.8822e-13	0.319013
snp_6_29677952	ENSG00000204644.5_0	8.98971	7.54501e-18	5.8822e-13	0.319013
snp_6_29678045	ENSG00000204644.5_0	8.98971	7.54501e-18	5.8822e-13	0.319013
indel:1I_6_29678091	ENSG00000204644.5_0	8.98971	7.54501e-18	5.8822e-13	0.319013
snp_6_29681293	ENSG00000204644.5_0	8.98971	7.54501e-18	5.8822e-13	0.319013
snp_6_29682239	ENSG00000204644.5_0	8.98971	7.54501e-18	5.8822e-13	0.319013
snp_6_29682605	ENSG00000204644.5_0	8.98971	7.54501e-18	5.8822e-13	0.319013
snp_6_29683808	ENSG00000204644.5_0	8.98971	7.54501e-18	5.8822e-13	0.319013
snp_6_29683974	ENSG00000204644.5_0	8.98971	7.54501e-18	5.8822e-13	0.319013
snp_19_46979002	ENSG00000182013.13_0	8.98787	7.65245e-18	5.95588e-13	0.294419
snp_19_46974748	ENSG00000182013.13_0	8.98728	7.68729e-18	5.97288e-13	0.2961
snp_12_11252479	ENSG00000255374.1_0	-8.9802	8.11649e-18	6.28513e-13	-0.24742
snp_12_11289249	ENSG00000255374.1_0	-8.9802	8.11649e-18	6.28513e-13	-0.24742
snp_12_11222703	ENSG00000255374.1_0	-8.97154	8.67361e-18	6.70526e-13	-0.335222
snp_6_29666710	ENSG00000204644.5_0	8.9713	8.68939e-18	6.70618e-13	0.31673
snp_6_29670652	ENSG00000204644.5_0	8.96885	8.85426e-18	6.82198e-13	0.318321
snp_12_21014178	ENSG00000111700.8_0	8.96446	9.15772e-18	7.04399e-13	0.248642
snp_12_11239127	ENSG00000255374.1_0	-8.96101	9.40276e-18	7.2204e-13	-0.223187
snp_12_11198631	ENSG00000255374.1_0	-8.96017	9.46354e-18	7.25495e-13	-0.246252
snp_12_11306064	ENSG00000255374.1_0	-8.9545	9.8834e-18	7.55844e-13	-0.246591
snp_12_11233303	ENSG00000255374.1_0	-8.95438	9.89227e-18	7.55844e-13	-0.237295
snp_12_11304086	ENSG00000255374.1_0	-8.95317	9.98497e-18	7.59143e-13	-0.247266
snp_12_11304159	ENSG00000255374.1_0	-8.95317	9.98497e-18	7.59143e-13	-0.247266
snp_12_11304327	ENSG00000255374.1_0	-8.95317	9.98497e-18	7.59143e-13	-0.247266
snp_12_11208550	ENSG00000255374.1_0	-8.9527	1.00204e-17	7.60582e-13	-0.262329
snp_12_11250893	ENSG00000255374.1_0	-8.95157	1.01076e-17	7.65931e-13	-0.246898
snp_12_11177223	ENSG00000255374.1_0	-8.94972	1.02516e-17	7.75571e-13	-0.248815
snp_1_111844175	ENSG00000134216.14_0	8.94407	1.07052e-17	8.08553e-13	0.265918
snp_12_11271542	ENSG00000255374.1_0	-8.94319	1.07775e-17	8.1268e-13	-0.246098
snp_1_111841367	ENSG00000134216.14_0	8.93397	1.15652e-17	8.70655e-13	0.259813
snp_12_11281750	ENSG00000255374.1_0	-8.93249	1.16964e-17	8.79093e-13	-0.251179
snp_1_111842524	ENSG00000134216.14_0	8.92812	1.20938e-17	9.07475e-13	0.260435
snp_12_11294026	ENSG00000255374.1_0	-8.92715	1.21841e-17	9.12761e-13	-0.262168
snp_12_20998109	ENSG00000111700.8_0	8.92022	1.28464e-17	9.60042e-13	0.24702
snp_12_11285075	ENSG00000255374.1_0	-8.92011	1.2857e-17	9.60042e-13	-0.246351
snp_12_11204998	ENSG00000255374.1_0	-8.91845	1.30206e-17	9.70453e-13	-0.24754
snp_12_11208384	ENSG00000255374.1_0	-8.91827	1.30386e-17	9.70453e-13	-0.247381
snp_12_11261123	ENSG00000255374.1_0	-8.91712	1.31543e-17	9.77481e-13	-0.248088
snp_19_46974752	ENSG00000182013.13_0	8.91467	1.34028e-17	9.94341e-13	0.293935
snp_19_46974762	ENSG00000182013.13_0	8.907	1.42104e-17	1.05256e-12	0.293274
snp_12_11272137	ENSG00000255374.1_0	-8.90624	1.42934e-17	1.057e-12	-0.245299
snp_12_11253655	ENSG00000255374.1_0	-8.90599	1.43199e-17	1.05726e-12	-0.245839
snp_12_11304989	ENSG00000255374.1_0	-8.90268	1.46867e-17	1.08261e-12	-0.245779
snp_12_11283824	ENSG00000255374.1_0	-8.89928	1.50728e-17	1.10929e-12	-0.246935
snp_6_29669007	ENSG00000204644.5_0	8.89723	1.531e-17	1.12495e-12	0.317745
snp_12_11300369	ENSG00000255374.1_0	-8.89137	1.60092e-17	1.17445e-12	-0.245306
indel:2I_12_11289821	ENSG00000255374.1_0	-8.88352	1.69966e-17	1.2449e-12	-0.24479
indel:5D_12_11238997	ENSG00000255374.1_0	-8.88159	1.72473e-17	1.26125e-12	-0.219772
snp_12_11238825	ENSG00000255374.1_0	-8.88121	1.72975e-17	1.26292e-12	-0.222496
snp_12_11304004	ENSG00000255374.1_0	-8.87247	1.84881e-17	1.34771e-12	-0.243445
snp_12_11270704	ENSG00000255374.1_0	-8.87059	1.87546e-17	1.36497e-12	-0.246225
snp_12_11279092	ENSG00000255374.1_0	-8.86571	1.94643e-17	1.41438e-12	-0.246008
snp_12_11232247	ENSG00000255374.1_0	-8.86062	2.02328e-17	1.46791e-12	-0.21625
indel:1D_12_11320528	ENSG00000255374.1_0	-8.85813	2.06196e-17	1.49362e-12	-0.244251
snp_12_11256413	ENSG00000255374.1_0	-8.85616	2.09298e-17	1.5137e-12	-0.244677
snp_12_11211904	ENSG00000255374.1_0	-8.85423	2.12393e-17	1.53127e-12	-0.24503
snp_12_11278909	ENSG00000255374.1_0	-8.85423	2.12393e-17	1.53127e-12	-0.24503
snp_1_26427055	ENSG00000158022.6_0	-8.84775	2.23116e-17	1.60606e-12	-0.279255
snp_7_56146737	ENSG00000185290.3_0	8.84712	2.24189e-17	1.60624e-12	0.471273
snp_7_56149125	ENSG00000185290.3_0	8.84712	2.24189e-17	1.60624e-12	0.471273
snp_7_56149939	ENSG00000185290.3_0	8.84712	2.24189e-17	1.60624e-12	0.471273
snp_12_11207864	ENSG00000255374.1_0	-8.84233	2.32498e-17	1.66319e-12	-0.244161
snp_12_11322914	ENSG00000255374.1_0	-8.84053	2.35697e-17	1.68345e-12	-0.24361
snp_12_11285300	ENSG00000255374.1_0	-8.84012	2.36429e-17	1.68606e-12	-0.24359
snp_12_11198162	ENSG00000255374.1_0	-8.83674	2.42575e-17	1.68762e-12	-0.24503
snp_12_11201041	ENSG00000255374.1_0	-8.83674	2.42575e-17	1.68762e-12	-0.24503
snp_12_11201487	ENSG00000255374.1_0	-8.83674	2.42575e-17	1.68762e-12	-0.24503
snp_12_11201629	ENSG00000255374.1_0	-8.83674	2.42575e-17	1.68762e-12	-0.24503
snp_12_11204447	ENSG00000255374.1_0	-8.83674	2.42575e-17	1.68762e-12	-0.24503
snp_12_11226237	ENSG00000255374.1_0	-8.8279	2.59391e-17	1.68762e-12	-0.250778
snp_12_11243783	ENSG00000255374.1_0	-8.82581	2.63535e-17	1.68762e-12	-0.233959
snp_12_11293821	ENSG00000255374.1_0	-8.82158	2.72131e-17	1.68762e-12	-0.244676
snp_12_11198678	ENSG00000255374.1_0	-8.8175	2.80675e-17	1.68762e-12	-0.244172
snp_12_11250938	ENSG00000255374.1_0	-8.8175	2.80675e-17	1.68762e-12	-0.244172
snp_12_11251030	ENSG00000255374.1_0	-8.8175	2.80675e-17	1.68762e-12	-0.244172
snp_12_11251094	ENSG00000255374.1_0	-8.8175	2.80675e-17	1.68762e-12	-0.244172
snp_12_11251476	ENSG00000255374.1_0	-8.8175	2.80675e-17	1.68762e-12	-0.244172
snp_12_11251560	ENSG00000255374.1_0	-8.8175	2.80675e-17	1.68762e-12	-0.244172
snp_12_11251705	ENSG00000255374.1_0	-8.8175	2.80675e-17	1.68762e-12	-0.244172
snp_12_11251920	ENSG00000255374.1_0	-8.8175	2.80675e-17	1.68762e-12	-0.244172
snp_12_11253155	ENSG00000255374.1_0	-8.8175	2.80675e-17	1.68762e-12	-0.244172
snp_12_11253219	ENSG00000255374.1_0	-8.8175	2.80675e-17	1.68762e-12	-0.244172
snp_12_11253373	ENSG00000255374.1_0	-8.8175	2.80675e-17	1.68762e-12	-0.244172
snp_12_11253907	ENSG00000255374.1_0	-8.8175	2.80675e-17	1.68762e-12	-0.244172
snp_12_11254281	ENSG00000255374.1_0	-8.8175	2.80675e-17	1.68762e-12	-0.244172
snp_12_11254307	ENSG00000255374.1_0	-8.8175	2.80675e-17	1.68762e-12	-0.244172
snp_12_11255697	ENSG00000255374.1_0	-8.8175	2.80675e-17	1.68762e-12	-0.244172
snp_12_11256437	ENSG00000255374.1_0	-8.8175	2.80675e-17	1.68762e-12	-0.244172
snp_12_11256660	ENSG00000255374.1_0	-8.8175	2.80675e-17	1.68762e-12	-0.244172
snp_12_11257001	ENSG00000255374.1_0	-8.8175	2.80675e-17	1.68762e-12	-0.244172
snp_12_11257149	ENSG00000255374.1_0	-8.8175	2.80675e-17	1.68762e-12	-0.244172
snp_12_11257876	ENSG00000255374.1_0	-8.8175	2.80675e-17	1.68762e-12	-0.244172
snp_12_11258011	ENSG00000255374.1_0	-8.8175	2.80675e-17	1.68762e-12	-0.244172
snp_12_11258253	ENSG00000255374.1_0	-8.8175	2.80675e-17	1.68762e-12	-0.244172
snp_12_11258446	ENSG00000255374.1_0	-8.8175	2.80675e-17	1.68762e-12	-0.244172
snp_12_11259871	ENSG00000255374.1_0	-8.8175	2.80675e-17	1.68762e-12	-0.244172
snp_12_11259894	ENSG00000255374.1_0	-8.8175	2.80675e-17	1.68762e-12	-0.244172
snp_12_11260410	ENSG00000255374.1_0	-8.8175	2.80675e-17	1.68762e-12	-0.244172
snp_12_11260644	ENSG00000255374.1_0	-8.8175	2.80675e-17	1.68762e-12	-0.244172
snp_12_11260761	ENSG00000255374.1_0	-8.8175	2.80675e-17	1.68762e-12	-0.244172
snp_12_11261117	ENSG00000255374.1_0	-8.8175	2.80675e-17	1.68762e-12	-0.244172
snp_12_11261224	ENSG00000255374.1_0	-8.8175	2.80675e-17	1.68762e-12	-0.244172
snp_12_11262086	ENSG00000255374.1_0	-8.8175	2.80675e-17	1.68762e-12	-0.244172
snp_12_11262265	ENSG00000255374.1_0	-8.8175	2.80675e-17	1.68762e-12	-0.244172
snp_12_11262724	ENSG00000255374.1_0	-8.8175	2.80675e-17	1.68762e-12	-0.244172
snp_12_11262955	ENSG00000255374.1_0	-8.8175	2.80675e-17	1.68762e-12	-0.244172
snp_12_11263015	ENSG00000255374.1_0	-8.8175	2.80675e-17	1.68762e-12	-0.244172
snp_12_11263089	ENSG00000255374.1_0	-8.8175	2.80675e-17	1.68762e-12	-0.244172
snp_12_11263112	ENSG00000255374.1_0	-8.8175	2.80675e-17	1.68762e-12	-0.244172
snp_12_11263318	ENSG00000255374.1_0	-8.8175	2.80675e-17	1.68762e-12	-0.244172
snp_12_11264980	ENSG00000255374.1_0	-8.8175	2.80675e-17	1.68762e-12	-0.244172
snp_12_11265851	ENSG00000255374.1_0	-8.8175	2.80675e-17	1.68762e-12	-0.244172
snp_12_11266222	ENSG00000255374.1_0	-8.8175	2.80675e-17	1.68762e-12	-0.244172
snp_12_11266364	ENSG00000255374.1_0	-8.8175	2.80675e-17	1.68762e-12	-0.244172
snp_12_11266482	ENSG00000255374.1_0	-8.8175	2.80675e-17	1.68762e-12	-0.244172
snp_12_11267586	ENSG00000255374.1_0	-8.8175	2.80675e-17	1.68762e-12	-0.244172
snp_12_11267673	ENSG00000255374.1_0	-8.8175	2.80675e-17	1.68762e-12	-0.244172
snp_12_11268756	ENSG00000255374.1_0	-8.8175	2.80675e-17	1.68762e-12	-0.244172
snp_12_11269727	ENSG00000255374.1_0	-8.8175	2.80675e-17	1.68762e-12	-0.244172
snp_12_11270406	ENSG00000255374.1_0	-8.8175	2.80675e-17	1.68762e-12	-0.244172
snp_12_11271161	ENSG00000255374.1_0	-8.8175	2.80675e-17	1.68762e-12	-0.244172
snp_12_11272175	ENSG00000255374.1_0	-8.8175	2.80675e-17	1.68762e-12	-0.244172
snp_12_11273035	ENSG00000255374.1_0	-8.8175	2.80675e-17	1.68762e-12	-0.244172
snp_12_11273563	ENSG00000255374.1_0	-8.8175	2.80675e-17	1.68762e-12	-0.244172
snp_12_11273678	ENSG00000255374.1_0	-8.8175	2.80675e-17	1.68762e-12	-0.244172
snp_12_11273710	ENSG00000255374.1_0	-8.8175	2.80675e-17	1.68762e-12	-0.244172
snp_12_11276527	ENSG00000255374.1_0	-8.8175	2.80675e-17	1.68762e-12	-0.244172
snp_12_11279138	ENSG00000255374.1_0	-8.8175	2.80675e-17	1.68762e-12	-0.244172
indel:1I_12_11280968	ENSG00000255374.1_0	-8.8175	2.80675e-17	1.68762e-12	-0.244172
snp_12_11281284	ENSG00000255374.1_0	-8.8175	2.80675e-17	1.68762e-12	-0.244172
snp_12_11281341	ENSG00000255374.1_0	-8.8175	2.80675e-17	1.68762e-12	-0.244172
snp_12_11281649	ENSG00000255374.1_0	-8.8175	2.80675e-17	1.68762e-12	-0.244172
snp_12_11283763	ENSG00000255374.1_0	-8.8175	2.80675e-17	1.68762e-12	-0.244172
snp_12_11283963	ENSG00000255374.1_0	-8.8175	2.80675e-17	1.68762e-12	-0.244172
snp_12_11285130	ENSG00000255374.1_0	-8.8175	2.80675e-17	1.68762e-12	-0.244172
snp_12_11285754	ENSG00000255374.1_0	-8.8175	2.80675e-17	1.68762e-12	-0.244172
snp_12_11286088	ENSG00000255374.1_0	-8.8175	2.80675e-17	1.68762e-12	-0.244172
snp_12_11287271	ENSG00000255374.1_0	-8.8175	2.80675e-17	1.68762e-12	-0.244172
snp_12_11287644	ENSG00000255374.1_0	-8.8175	2.80675e-17	1.68762e-12	-0.244172
snp_12_11287911	ENSG00000255374.1_0	-8.8175	2.80675e-17	1.68762e-12	-0.244172
snp_12_11288292	ENSG00000255374.1_0	-8.8175	2.80675e-17	1.68762e-12	-0.244172
snp_12_11288757	ENSG00000255374.1_0	-8.8175	2.80675e-17	1.68762e-12	-0.244172
snp_12_11288793	ENSG00000255374.1_0	-8.8175	2.80675e-17	1.68762e-12	-0.244172
snp_12_11288994	ENSG00000255374.1_0	-8.8175	2.80675e-17	1.68762e-12	-0.244172
snp_12_11289281	ENSG00000255374.1_0	-8.8175	2.80675e-17	1.68762e-12	-0.244172
snp_12_11289470	ENSG00000255374.1_0	-8.8175	2.80675e-17	1.68762e-12	-0.244172
snp_12_11289529	ENSG00000255374.1_0	-8.8175	2.80675e-17	1.68762e-12	-0.244172
snp_12_11290008	ENSG00000255374.1_0	-8.8175	2.80675e-17	1.68762e-12	-0.244172
snp_12_11290530	ENSG00000255374.1_0	-8.8175	2.80675e-17	1.68762e-12	-0.244172
snp_12_11291152	ENSG00000255374.1_0	-8.8175	2.80675e-17	1.68762e-12	-0.244172
snp_12_11291953	ENSG00000255374.1_0	-8.8175	2.80675e-17	1.68762e-12	-0.244172
snp_12_11292098	ENSG00000255374.1_0	-8.8175	2.80675e-17	1.68762e-12	-0.244172
snp_12_11292191	ENSG00000255374.1_0	-8.8175	2.80675e-17	1.68762e-12	-0.244172
snp_12_11292544	ENSG00000255374.1_0	-8.8175	2.80675e-17	1.68762e-12	-0.244172
snp_12_11294191	ENSG00000255374.1_0	-8.8175	2.80675e-17	1.68762e-12	-0.244172
snp_12_11297854	ENSG00000255374.1_0	-8.8175	2.80675e-17	1.68762e-12	-0.244172
snp_12_11299359	ENSG00000255374.1_0	-8.8175	2.80675e-17	1.68762e-12	-0.244172
snp_12_11299449	ENSG00000255374.1_0	-8.8175	2.80675e-17	1.68762e-12	-0.244172
snp_12_11299605	ENSG00000255374.1_0	-8.8175	2.80675e-17	1.68762e-12	-0.244172
snp_12_11299685	ENSG00000255374.1_0	-8.8175	2.80675e-17	1.68762e-12	-0.244172
snp_12_11299687	ENSG00000255374.1_0	-8.8175	2.80675e-17	1.68762e-12	-0.244172
snp_12_11299851	ENSG00000255374.1_0	-8.8175	2.80675e-17	1.68762e-12	-0.244172
snp_12_11305373	ENSG00000255374.1_0	-8.8175	2.80675e-17	1.68762e-12	-0.244172
snp_12_11305514	ENSG00000255374.1_0	-8.8175	2.80675e-17	1.68762e-12	-0.244172
snp_12_11306346	ENSG00000255374.1_0	-8.8175	2.80675e-17	1.68762e-12	-0.244172
snp_12_11306777	ENSG00000255374.1_0	-8.8175	2.80675e-17	1.68762e-12	-0.244172
snp_12_11307147	ENSG00000255374.1_0	-8.8175	2.80675e-17	1.68762e-12	-0.244172
snp_12_11307312	ENSG00000255374.1_0	-8.8175	2.80675e-17	1.68762e-12	-0.244172
snp_12_11307693	ENSG00000255374.1_0	-8.8175	2.80675e-17	1.68762e-12	-0.244172
snp_12_11308428	ENSG00000255374.1_0	-8.8175	2.80675e-17	1.68762e-12	-0.244172
snp_12_11308774	ENSG00000255374.1_0	-8.8175	2.80675e-17	1.68762e-12	-0.244172
snp_12_11310004	ENSG00000255374.1_0	-8.8175	2.80675e-17	1.68762e-12	-0.244172
snp_12_11310295	ENSG00000255374.1_0	-8.8175	2.80675e-17	1.68762e-12	-0.244172
snp_12_11311520	ENSG00000255374.1_0	-8.8175	2.80675e-17	1.68762e-12	-0.244172
snp_12_11312860	ENSG00000255374.1_0	-8.8175	2.80675e-17	1.68762e-12	-0.244172
snp_12_11312877	ENSG00000255374.1_0	-8.8175	2.80675e-17	1.68762e-12	-0.244172
snp_12_11312948	ENSG00000255374.1_0	-8.8175	2.80675e-17	1.68762e-12	-0.244172
snp_12_11313673	ENSG00000255374.1_0	-8.8175	2.80675e-17	1.68762e-12	-0.244172
snp_12_11314285	ENSG00000255374.1_0	-8.8175	2.80675e-17	1.68762e-12	-0.244172
snp_12_11315043	ENSG00000255374.1_0	-8.8175	2.80675e-17	1.68762e-12	-0.244172
snp_12_11317414	ENSG00000255374.1_0	-8.8175	2.80675e-17	1.68762e-12	-0.244172
snp_12_11317656	ENSG00000255374.1_0	-8.8175	2.80675e-17	1.68762e-12	-0.244172
snp_12_11322501	ENSG00000255374.1_0	-8.8175	2.80675e-17	1.68762e-12	-0.244172
snp_12_11322783	ENSG00000255374.1_0	-8.8175	2.80675e-17	1.68762e-12	-0.244172
snp_12_11276037	ENSG00000255374.1_0	-8.81609	2.83695e-17	1.70355e-12	-0.244444
snp_12_11322476	ENSG00000255374.1_0	-8.81475	2.86592e-17	1.71871e-12	-0.244284
snp_12_11276049	ENSG00000255374.1_0	-8.80706	3.03793e-17	1.81949e-12	-0.244612
snp_12_11208989	ENSG00000255374.1_0	-8.80535	3.0774e-17	1.84073e-12	-0.242781
snp_12_11252082	ENSG00000255374.1_0	-8.80511	3.08304e-17	1.84171e-12	-0.244304
indel:1D_12_11256449	ENSG00000255374.1_0	-8.80325	3.12683e-17	1.86544e-12	-0.245161
snp_12_11240662	ENSG00000255374.1_0	-8.80053	3.19185e-17	1.90177e-12	-0.230446
indel:1I_12_11290585	ENSG00000255374.1_0	-8.79814	3.25001e-17	1.93391e-12	-0.244165
snp_1_26482411	ENSG00000158022.6_0	8.78985	3.46033e-17	2.05641e-12	0.310924
snp_12_11255337	ENSG00000255374.1_0	-8.78866	3.49165e-17	2.07234e-12	-0.244498
snp_12_11219955	ENSG00000255374.1_0	-8.78557	3.57419e-17	2.1186e-12	-0.241783
snp_12_11303985	ENSG00000255374.1_0	-8.78475	3.59653e-17	2.12636e-12	-0.242351
snp_12_11303998	ENSG00000255374.1_0	-8.78475	3.59653e-17	2.12636e-12	-0.242351
snp_12_11210213	ENSG00000255374.1_0	-8.78407	3.61504e-17	2.13182e-12	-0.244018
snp_12_11210226	ENSG00000255374.1_0	-8.78407	3.61504e-17	2.13182e-12	-0.244018
snp_12_11186708	ENSG00000255374.1_0	-8.78383	3.62145e-17	2.13287e-12	-0.238677
snp_12_11278642	ENSG00000255374.1_0	-8.78145	3.68725e-17	2.16885e-12	-0.246942
snp_1_26385150	ENSG00000158022.6_0	8.78034	3.71834e-17	2.18434e-12	0.309148
snp_12_11266649	ENSG00000255374.1_0	-8.77974	3.73537e-17	2.19155e-12	-0.246764
snp_12_11226227	ENSG00000255374.1_0	-8.77839	3.77348e-17	2.21108e-12	-0.247857
indel:4D_12_21000514	ENSG00000257046.1_0	8.77735	3.80335e-17	2.22575e-12	0.261259
snp_12_11276620	ENSG00000255374.1_0	-8.76981	4.02634e-17	2.35298e-12	-0.242964
snp_12_11188140	ENSG00000255374.1_0	-8.76965	4.03099e-17	2.35298e-12	-0.241194
snp_12_11274810	ENSG00000255374.1_0	-8.76326	4.23033e-17	2.46536e-12	-0.26382
snp_12_11275960	ENSG00000255374.1_0	-8.76314	4.23424e-17	2.46536e-12	-0.244346
snp_12_11297722	ENSG00000255374.1_0	-8.76111	4.29949e-17	2.49074e-12	-0.241787
snp_12_11297726	ENSG00000255374.1_0	-8.76111	4.29949e-17	2.49074e-12	-0.241787
snp_12_11297732	ENSG00000255374.1_0	-8.76111	4.29949e-17	2.49074e-12	-0.241787
snp_12_11297752	ENSG00000255374.1_0	-8.76111	4.29949e-17	2.49074e-12	-0.241787
indel:1I_6_29672265	ENSG00000204644.5_0	8.75881	4.3747e-17	2.53113e-12	0.310006
snp_12_11256312	ENSG00000255374.1_0	-8.7584	4.38847e-17	2.5359e-12	-0.245548
snp_12_11282981	ENSG00000255374.1_0	-8.75692	4.43761e-17	2.56108e-12	-0.243845
snp_12_11183217	ENSG00000255374.1_0	-8.75611	4.46503e-17	2.57368e-12	-0.242528
snp_12_11280975	ENSG00000255374.1_0	-8.75281	4.57738e-17	2.63514e-12	-0.241985
snp_4_69491183	ENSG00000196620.4_0	-8.75228	4.59588e-17	2.64234e-12	-0.191295
snp_12_11263744	ENSG00000255374.1_0	-8.75212	4.60138e-17	2.64234e-12	-0.242829
snp_12_11170743	ENSG00000255374.1_0	-8.75155	4.62102e-17	2.6503e-12	-0.242359
snp_12_7847214	ENSG00000184344.3_0	8.74868	4.72206e-17	2.70488e-12	0.377092
snp_12_11300863	ENSG00000255374.1_0	-8.74831	4.73546e-17	2.70918e-12	-0.243018
indel:1D_12_11291408	ENSG00000255374.1_0	-8.74598	4.8192e-17	2.75367e-12	-0.243693
indel:9I_12_11307512	ENSG00000255374.1_0	-8.74467	4.86704e-17	2.77703e-12	-0.242707
snp_12_11233204	ENSG00000255374.1_0	-8.74453	4.87216e-17	2.77703e-12	-0.214657
snp_19_46978789	ENSG00000182013.13_0	-8.741	5.00361e-17	2.84842e-12	-0.264449
snp_12_11223844	ENSG00000255374.1_0	-8.74042	5.0257e-17	2.85746e-12	-0.275707
snp_12_11223824	ENSG00000255374.1_0	-8.73825	5.1085e-17	2.90095e-12	-0.265072
snp_12_11209935	ENSG00000255374.1_0	-8.73458	5.25166e-17	2.97857e-12	-0.242959
snp_12_11203387	ENSG00000255374.1_0	-8.7342	5.26676e-17	2.98346e-12	-0.247502
snp_12_11185648	ENSG00000255374.1_0	-8.73167	5.36778e-17	3.03694e-12	-0.241406
snp_12_11258511	ENSG00000255374.1_0	-8.72918	5.46938e-17	3.09062e-12	-0.235967
snp_12_11261967	ENSG00000255374.1_0	-8.72696	5.56168e-17	3.13892e-12	-0.243202
snp_12_11274313	ENSG00000255374.1_0	-8.72047	5.84006e-17	3.292e-12	-0.241485
snp_12_11285292	ENSG00000255374.1_0	-8.71903	5.90365e-17	3.32377e-12	-0.241847
snp_12_11290686	ENSG00000255374.1_0	-8.716	6.03959e-17	3.39615e-12	-0.243556
snp_12_11282904	ENSG00000255374.1_0	-8.71579	6.04913e-17	3.39736e-12	-0.243055
snp_12_11277468	ENSG00000255374.1_0	-8.71345	6.15667e-17	3.45354e-12	-0.242951
snp_12_11209938	ENSG00000255374.1_0	-8.71274	6.18958e-17	3.46777e-12	-0.241972
snp_12_11274292	ENSG00000255374.1_0	-8.71224	6.2128e-17	3.47654e-12	-0.244226
snp_12_11290949	ENSG00000255374.1_0	-8.71139	6.25245e-17	3.49448e-12	-0.240249
snp_12_11305724	ENSG00000255374.1_0	-8.70991	6.32237e-17	3.52927e-12	-0.241249
snp_12_11266734	ENSG00000255374.1_0	-8.70691	6.46685e-17	3.60555e-12	-0.241922
snp_12_11175087	ENSG00000255374.1_0	-8.7064	6.49137e-17	3.61484e-12	-0.242903
snp_12_11218535	ENSG00000255374.1_0	-8.70403	6.60807e-17	3.67538e-12	-0.244195
snp_12_11238954	ENSG00000255374.1_0	-8.70313	6.65318e-17	3.696e-12	-0.217398
snp_12_11282919	ENSG00000255374.1_0	-8.6976	6.93507e-17	3.84794e-12	-0.243148
snp_12_21038786	ENSG00000257046.1_0	8.69697	6.96815e-17	3.86164e-12	0.235215
snp_12_11253126	ENSG00000255374.1_0	-8.69512	7.06575e-17	3.91101e-12	-0.240628
snp_12_11255024	ENSG00000255374.1_0	-8.69447	7.10019e-17	3.92536e-12	-0.241799
snp_11_2323220	ENSG00000110665.7_0	-8.69349	7.15242e-17	3.94948e-12	-0.23136
snp_12_11277248	ENSG00000255374.1_0	-8.69254	7.20352e-17	3.97293e-12	-0.243057
snp_3_46795085	ENSG00000261603.1_0	8.69197	7.23471e-17	3.97584e-12	0.371256
sv:55668D_3_46795504	ENSG00000261603.1_0	8.69197	7.23471e-17	3.97584e-12	0.371256
snp_3_46852049	ENSG00000261603.1_0	8.69197	7.23471e-17	3.97584e-12	0.371256
snp_12_11285288	ENSG00000255374.1_0	-8.68775	7.46754e-17	4.09889e-12	-0.24299
snp_19_46978111	ENSG00000182013.13_0	-8.68679	7.52137e-17	4.12351e-12	-0.263774
snp_12_11296329	ENSG00000255374.1_0	-8.68622	7.55391e-17	4.13476e-12	-0.241018
indel:2I_6_29628336	ENSG00000204644.5_0	8.68611	7.55986e-17	4.13476e-12	0.325614
snp_12_11206217	ENSG00000255374.1_0	-8.68226	7.7812e-17	4.25076e-12	-0.243669
snp_1_111842897	ENSG00000134216.14_0	8.68063	7.87706e-17	4.29803e-12	0.254204
snp_12_11204607	ENSG00000255374.1_0	-8.67959	7.93863e-17	4.32569e-12	-0.243879
snp_12_11240658	ENSG00000255374.1_0	-8.67946	7.94656e-17	4.32569e-12	-0.216861
snp_12_11258149	ENSG00000255374.1_0	-8.67548	8.1872e-17	4.45141e-12	-0.240613
snp_12_11225844	ENSG00000255374.1_0	-8.67448	8.24889e-17	4.47966e-12	-0.227702
snp_12_11182874	ENSG00000255374.1_0	-8.67183	8.41428e-17	4.55966e-12	-0.241042
snp_12_11258503	ENSG00000255374.1_0	-8.6718	8.41604e-17	4.55966e-12	-0.233821
snp_12_21056858	ENSG00000111700.8_0	8.66203	9.05503e-17	4.90009e-12	0.257277
snp_12_11321754	ENSG00000255374.1_0	-8.66008	9.18854e-17	4.94325e-12	-0.239825
snp_12_11321850	ENSG00000255374.1_0	-8.66008	9.18854e-17	4.94325e-12	-0.239825
snp_12_11321860	ENSG00000255374.1_0	-8.66008	9.18854e-17	4.94325e-12	-0.239825
snp_12_11321907	ENSG00000255374.1_0	-8.66008	9.18854e-17	4.94325e-12	-0.239825
indel:1I_12_11322230	ENSG00000255374.1_0	-8.66008	9.18854e-17	4.94325e-12	-0.239825
indel:2D_12_11313775	ENSG00000255374.1_0	-8.65734	9.3786e-17	5.03961e-12	-0.23985
snp_12_11165394	ENSG00000255374.1_0	-8.65178	9.77726e-17	5.20518e-12	-0.240207
snp_12_11179310	ENSG00000255374.1_0	-8.65178	9.77726e-17	5.20518e-12	-0.240207
snp_12_11180702	ENSG00000255374.1_0	-8.65178	9.77726e-17	5.20518e-12	-0.240207
snp_12_11181316	ENSG00000255374.1_0	-8.65178	9.77726e-17	5.20518e-12	-0.240207
snp_12_11185236	ENSG00000255374.1_0	-8.65178	9.77726e-17	5.20518e-12	-0.240207
snp_12_11185584	ENSG00000255374.1_0	-8.65178	9.77726e-17	5.20518e-12	-0.240207
snp_12_11185803	ENSG00000255374.1_0	-8.65178	9.77726e-17	5.20518e-12	-0.240207
snp_12_11192241	ENSG00000255374.1_0	-8.65178	9.77726e-17	5.20518e-12	-0.240207
snp_12_11177773	ENSG00000255374.1_0	-8.651	9.83473e-17	5.22973e-12	-0.240749
snp_12_11309593	ENSG00000255374.1_0	-8.64957	9.94034e-17	5.27978e-12	-0.24265
snp_12_11277289	ENSG00000255374.1_0	-8.64524	1.02673e-16	5.44713e-12	-0.242835
snp_12_11204944	ENSG00000255374.1_0	-8.62755	1.17186e-16	6.20305e-12	-0.239115
snp_12_11183255	ENSG00000255374.1_0	-8.62755	1.17191e-16	6.20305e-12	-0.239106
snp_12_21014178	ENSG00000257046.1_0	8.62328	1.20987e-16	6.39336e-12	0.232941
snp_12_11281130	ENSG00000255374.1_0	-8.62319	1.21064e-16	6.39336e-12	-0.238914
snp_12_21025061	ENSG00000257046.1_0	8.62089	1.23164e-16	6.48937e-12	0.248596
snp_12_21025287	ENSG00000257046.1_0	8.62089	1.23164e-16	6.48937e-12	0.248596
snp_12_11220791	ENSG00000255374.1_0	-8.61969	1.24268e-16	6.54002e-12	-0.236873
snp_12_11227036	ENSG00000255374.1_0	-8.61883	1.25073e-16	6.57491e-12	-0.209993
snp_12_11295734	ENSG00000255374.1_0	-8.6185	1.25378e-16	6.58338e-12	-0.239371
snp_12_11191492	ENSG00000255374.1_0	-8.61633	1.27426e-16	6.6833e-12	-0.23891
snp_12_11296824	ENSG00000255374.1_0	-8.61321	1.30425e-16	6.83278e-12	-0.239216
snp_12_11300006	ENSG00000255374.1_0	-8.60936	1.34229e-16	7.02408e-12	-0.241782
snp_12_11227034	ENSG00000255374.1_0	-8.60687	1.36746e-16	7.14765e-12	-0.208316
snp_12_11296917	ENSG00000255374.1_0	-8.59333	1.51257e-16	7.87932e-12	-0.238319
snp_12_11296975	ENSG00000255374.1_0	-8.59333	1.51257e-16	7.87932e-12	-0.238319
snp_12_11297165	ENSG00000255374.1_0	-8.59333	1.51257e-16	7.87932e-12	-0.238319
snp_12_11188641	ENSG00000255374.1_0	-8.5908	1.54138e-16	8.02029e-12	-0.238042
snp_12_11180204	ENSG00000255374.1_0	-8.5888	1.56451e-16	8.12226e-12	-0.23867
snp_12_11180340	ENSG00000255374.1_0	-8.5888	1.56451e-16	8.12226e-12	-0.23867
snp_12_11193561	ENSG00000255374.1_0	-8.58651	1.59142e-16	8.24338e-12	-0.238035
snp_12_11194460	ENSG00000255374.1_0	-8.58651	1.59142e-16	8.24338e-12	-0.238035
snp_12_11192290	ENSG00000255374.1_0	-8.58528	1.60596e-16	8.30933e-12	-0.240003
snp_12_11299977	ENSG00000255374.1_0	-8.58206	1.64491e-16	8.49401e-12	-0.244109
snp_1_111826007	ENSG00000134216.14_0	8.58203	1.64535e-16	8.49401e-12	0.277232
snp_12_20998109	ENSG00000257046.1_0	8.57796	1.6959e-16	8.74515e-12	0.231347
snp_12_11183832	ENSG00000255374.1_0	-8.56932	1.80839e-16	9.31481e-12	-0.244311
snp_19_46970739	ENSG00000182013.13_0	-8.56636	1.84863e-16	9.51141e-12	-0.274231
snp_12_11171069	ENSG00000255374.1_0	-8.56336	1.89039e-16	9.71541e-12	-0.238466
snp_12_11232308	ENSG00000255374.1_0	-8.56276	1.89877e-16	9.74755e-12	-0.212908
snp_12_11227035	ENSG00000255374.1_0	-8.5609	1.92525e-16	9.87251e-12	-0.209541
snp_6_29606761	ENSG00000204644.5_0	8.55915	1.95047e-16	9.99069e-12	0.380843
snp_1_152760352	ENSG00000172155.7_0	8.55592	1.9977e-16	1.02212e-11	0.401805
snp_12_11284441	ENSG00000255374.1_0	-8.54989	2.08926e-16	1.06778e-11	-0.242787
snp_12_11234153	ENSG00000255374.1_0	-8.54807	2.1176e-16	1.08106e-11	-0.215796
indel:1D_12_11223348	ENSG00000255374.1_0	-8.54632	2.14534e-16	1.09401e-11	-0.298969
snp_12_11275209	ENSG00000255374.1_0	-8.53345	2.36007e-16	1.20218e-11	-0.243203
snp_12_11202200	ENSG00000255374.1_0	-8.52635	2.48769e-16	1.26569e-11	-0.237542
snp_12_11203643	ENSG00000255374.1_0	-8.52621	2.49025e-16	1.26569e-11	-0.241027
snp_7_56140618	ENSG00000185290.3_0	8.52051	2.59766e-16	1.31883e-11	0.439484
snp_12_11233911	ENSG00000255374.1_0	-8.51568	2.69218e-16	1.3653e-11	-0.216411
snp_1_111828474	ENSG00000134216.14_0	8.51366	2.73261e-16	1.38377e-11	0.275375
snp_12_11240691	ENSG00000255374.1_0	-8.51357	2.73461e-16	1.38377e-11	-0.220603
snp_12_11179986	ENSG00000255374.1_0	-8.51032	2.80111e-16	1.41431e-11	-0.238947
snp_12_11179998	ENSG00000255374.1_0	-8.51032	2.80111e-16	1.41431e-11	-0.238947
snp_12_11244126	ENSG00000255374.1_0	-8.50974	2.81307e-16	1.41879e-11	-0.220763
snp_12_11279503	ENSG00000255374.1_0	-8.50539	2.90504e-16	1.46357e-11	-0.242065
snp_12_11281471	ENSG00000255374.1_0	-8.49248	3.19607e-16	1.60843e-11	-0.243001
indel:1D_12_11218795	ENSG00000255374.1_0	-8.48735	3.31945e-16	1.6687e-11	-0.330923
snp_12_11266342	ENSG00000255374.1_0	-8.47557	3.62084e-16	1.81822e-11	-0.24255
indel:1I_12_11193779	ENSG00000255374.1_0	-8.4726	3.70107e-16	1.85648e-11	-0.234029
snp_1_111840130	ENSG00000134216.14_0	8.47192	3.71963e-16	1.86376e-11	0.2551
snp_12_11173455	ENSG00000255374.1_0	-8.46959	3.7841e-16	1.89194e-11	-0.236303
snp_12_11173490	ENSG00000255374.1_0	-8.46959	3.7841e-16	1.89194e-11	-0.236303
snp_12_11257235	ENSG00000255374.1_0	-8.46684	3.86173e-16	1.92866e-11	-0.243222
indel:2I_12_11293607	ENSG00000255374.1_0	-8.46216	3.99729e-16	1.99419e-11	-0.231053
snp_12_11232323	ENSG00000255374.1_0	-8.4576	4.13385e-16	2.06009e-11	-0.211727
indel:1I_12_11175467	ENSG00000255374.1_0	-8.44301	4.60248e-16	2.28897e-11	-0.231697
snp_12_11177395	ENSG00000255374.1_0	-8.44299	4.60309e-16	2.28897e-11	-0.242263
snp_1_26399230	ENSG00000158022.6_0	-8.43546	4.86553e-16	2.41686e-11	-0.274178
indel:1I_12_11322231	ENSG00000255374.1_0	-8.42813	5.13458e-16	2.54775e-11	-0.234516
snp_12_11186528	ENSG00000255374.1_0	-8.4265	5.19669e-16	2.5758e-11	-0.232497
indel:2I_12_11293608	ENSG00000255374.1_0	-8.42167	5.38424e-16	2.66589e-11	-0.23179
indel:1I_12_11264550	ENSG00000255374.1_0	-8.41307	5.73509e-16	2.83655e-11	-0.240232
snp_12_11238675	ENSG00000255374.1_0	-8.40581	6.04905e-16	2.98582e-11	-0.211952
snp_12_11240687	ENSG00000255374.1_0	-8.40548	6.06381e-16	2.98582e-11	-0.218055
snp_12_21040019	ENSG00000111700.8_0	8.40506	6.08233e-16	2.98582e-11	0.228488
snp_12_21040254	ENSG00000111700.8_0	8.40506	6.08233e-16	2.98582e-11	0.228488
snp_12_21047105	ENSG00000111700.8_0	8.40506	6.08233e-16	2.98582e-11	0.228488
snp_12_21049685	ENSG00000111700.8_0	8.40506	6.08233e-16	2.98582e-11	0.228488
snp_12_21049997	ENSG00000111700.8_0	8.40506	6.08233e-16	2.98582e-11	0.228488
snp_17_77704220	ENSG00000182156.5_0	-8.40158	6.23983e-16	3.05986e-11	-0.257506
indel:1D_6_29666661	ENSG00000204644.5_0	8.3987	6.3729e-16	3.11847e-11	0.301868
indel:1D_6_29666663	ENSG00000204644.5_0	8.3987	6.3729e-16	3.11847e-11	0.301868
indel:1I_12_11218726	ENSG00000255374.1_0	-8.39217	6.68498e-16	3.26771e-11	-0.322695
snp_12_11189176	ENSG00000255374.1_0	-8.39094	6.74589e-16	3.29398e-11	-0.236973
snp_12_11234208	ENSG00000255374.1_0	-8.38672	6.9575e-16	3.39371e-11	-0.209576
snp_12_11208506	ENSG00000255374.1_0	-8.38608	6.98991e-16	3.4059e-11	-0.237597
snp_12_11236831	ENSG00000255374.1_0	-8.38498	7.04642e-16	3.4298e-11	-0.209519
indel:1D_12_11218260	ENSG00000255374.1_0	-8.3802	7.29757e-16	3.54829e-11	-0.320297
snp_17_77706544	ENSG00000182156.5_0	-8.37676	7.48364e-16	3.63493e-11	-0.265662
snp_3_46769794	ENSG00000261603.1_0	8.3763	7.50899e-16	3.64339e-11	0.243748
snp_12_11207696	ENSG00000255374.1_0	-8.36707	8.03332e-16	3.89369e-11	-0.242006
snp_12_11224282	ENSG00000255374.1_0	-8.35593	8.71449e-16	4.2194e-11	-0.233209
snp_12_11193880	ENSG00000255374.1_0	-8.35251	8.93548e-16	4.32185e-11	-0.238992
snp_12_11186536	ENSG00000255374.1_0	-8.34681	9.31507e-16	4.50072e-11	-0.232329
snp_12_11323039	ENSG00000255374.1_0	-8.34457	9.46808e-16	4.56984e-11	-0.233131
snp_12_11236832	ENSG00000255374.1_0	-8.34385	9.5182e-16	4.58491e-11	-0.209751
snp_12_11286790	ENSG00000255374.1_0	-8.34384	9.51923e-16	4.58491e-11	-0.232135
indel:1I_12_11175463	ENSG00000255374.1_0	-8.34152	9.68122e-16	4.65806e-11	-0.230248
snp_12_11254756	ENSG00000255374.1_0	-8.33905	9.8573e-16	4.73782e-11	-0.231259
indel:3D_12_11205527	ENSG00000255374.1_0	-8.33657	1.00376e-15	4.81944e-11	-0.234283
snp_12_11223709	ENSG00000255374.1_0	-8.33629	1.00583e-15	4.82435e-11	-0.210817
snp_12_11240631	ENSG00000255374.1_0	-8.33481	1.01669e-15	4.87136e-11	-0.218531
snp_12_21054664	ENSG00000111700.8_0	8.33402	1.02258e-15	4.89446e-11	0.2502
snp_12_11243876	ENSG00000255374.1_0	-8.33011	1.05215e-15	5.03079e-11	-0.212336
snp_12_11225882	ENSG00000255374.1_0	-8.32657	1.07962e-15	5.15674e-11	-0.22126
indel:3D_12_11230836	ENSG00000255374.1_0	-8.32631	1.08169e-15	5.16129e-11	-0.208073
snp_21_43529306	ENSG00000184385.2_0	8.3257	1.08651e-15	5.1789e-11	0.276475
snp_6_29657808	ENSG00000204644.5_0	8.32323	1.10621e-15	5.26737e-11	0.381868
snp_3_46773510	ENSG00000261603.1_0	8.32003	1.13231e-15	5.35411e-11	0.240094
snp_3_46774776	ENSG00000261603.1_0	8.32003	1.13231e-15	5.35411e-11	0.240094
snp_3_46775383	ENSG00000261603.1_0	8.32003	1.13231e-15	5.35411e-11	0.240094
snp_3_46775608	ENSG00000261603.1_0	8.32003	1.13231e-15	5.35411e-11	0.240094
snp_3_46775948	ENSG00000261603.1_0	8.32003	1.13231e-15	5.35411e-11	0.240094
snp_3_46776337	ENSG00000261603.1_0	8.32003	1.13231e-15	5.35411e-11	0.240094
snp_1_26384013	ENSG00000158022.6_0	8.32	1.13258e-15	5.35411e-11	0.298199
snp_12_21003194	ENSG00000257046.1_0	8.30686	1.24628e-15	5.88558e-11	0.254326
snp_1_152758656	ENSG00000172155.7_0	8.30416	1.27096e-15	5.996e-11	0.354124
snp_12_11178100	ENSG00000255374.1_0	-8.30069	1.30347e-15	6.14306e-11	-0.254195
snp_12_11188647	ENSG00000255374.1_0	-8.29803	1.32887e-15	6.25632e-11	-0.232384
snp_12_7854045	ENSG00000184344.3_0	-8.2975	1.33401e-15	6.27411e-11	-0.207956
snp_12_11321272	ENSG00000255374.1_0	-8.29624	1.34634e-15	6.31917e-11	-0.229053
snp_12_11321280	ENSG00000255374.1_0	-8.29624	1.34634e-15	6.31917e-11	-0.229053
snp_21_43526578	ENSG00000184385.2_0	8.29043	1.4044e-15	6.58498e-11	0.272001
indel:3D_12_11296844	ENSG00000255374.1_0	-8.27612	1.55814e-15	7.29839e-11	-0.230076
indel:2D_12_11205528	ENSG00000255374.1_0	-8.27306	1.59315e-15	7.45478e-11	-0.23446
snp_12_11234211	ENSG00000255374.1_0	-8.2709	1.61825e-15	7.56456e-11	-0.208591
snp_12_11230754	ENSG00000255374.1_0	-8.26609	1.67563e-15	7.82482e-11	-0.215224
indel:2D_17_77705953	ENSG00000182156.5_0	-8.26336	1.70914e-15	7.97321e-11	-0.249964
snp_17_77703172	ENSG00000182156.5_0	-8.25603	1.80244e-15	8.39996e-11	-0.247055
snp_12_11238697	ENSG00000255374.1_0	-8.24991	1.88407e-15	8.77149e-11	-0.208511
snp_12_21046951	ENSG00000111700.8_0	8.24843	1.90444e-15	8.83013e-11	0.224263
snp_21_43527134	ENSG00000184385.2_0	8.24788	1.91203e-15	8.83013e-11	0.274229
snp_21_43527180	ENSG00000184385.2_0	8.24788	1.91203e-15	8.83013e-11	0.274229
snp_21_43527215	ENSG00000184385.2_0	8.24788	1.91203e-15	8.83013e-11	0.274229
snp_21_43527342	ENSG00000184385.2_0	8.24788	1.91203e-15	8.83013e-11	0.274229
snp_21_43528026	ENSG00000184385.2_0	8.24788	1.91203e-15	8.83013e-11	0.274229
snp_21_43528820	ENSG00000184385.2_0	8.24788	1.91203e-15	8.83013e-11	0.274229
snp_21_43528822	ENSG00000184385.2_0	8.24788	1.91203e-15	8.83013e-11	0.274229
snp_12_11244950	ENSG00000255374.1_0	-8.24547	1.94562e-15	8.97627e-11	-0.205529
snp_12_11222950	ENSG00000255374.1_0	-8.23697	2.06894e-15	9.53566e-11	-0.223209
snp_12_11279916	ENSG00000255374.1_0	-8.23581	2.08651e-15	9.60155e-11	-0.242005
indel:1D_12_11223731	ENSG00000255374.1_0	-8.23575	2.08742e-15	9.60155e-11	-0.209146
snp_21_43526572	ENSG00000184385.2_0	8.22832	2.2026e-15	1.01213e-10	0.269951
snp_12_21056858	ENSG00000257046.1_0	8.22502	2.25572e-15	1.0355e-10	0.238266
indel:1D_6_29603581	ENSG00000204644.5_0	-8.22393	2.27348e-15	1.04261e-10	-0.221615
snp_1_111822680	ENSG00000134216.14_0	8.22362	2.27861e-15	1.04392e-10	0.261099
snp_12_11182632	ENSG00000255374.1_0	-8.22096	2.3228e-15	1.06311e-10	-0.232694
snp_21_43526418	ENSG00000184385.2_0	8.21532	2.41942e-15	1.10513e-10	0.26992
snp_21_43526430	ENSG00000184385.2_0	8.21532	2.41942e-15	1.10513e-10	0.26992
snp_21_43527953	ENSG00000184385.2_0	8.21084	2.49882e-15	1.14027e-10	0.273185
snp_12_11228844	ENSG00000255374.1_0	-8.20674	2.57383e-15	1.17333e-10	-0.214334
snp_12_11232542	ENSG00000255374.1_0	-8.20605	2.58677e-15	1.17806e-10	-0.206498
snp_12_11228873	ENSG00000255374.1_0	-8.19927	2.71629e-15	1.23583e-10	-0.205557
snp_17_77704179	ENSG00000182156.5_0	-8.1903	2.89764e-15	1.31703e-10	-0.250138
snp_12_21003194	ENSG00000111700.8_0	8.18799	2.94629e-15	1.33782e-10	0.259408
snp_3_46787689	ENSG00000261603.1_0	8.18592	2.99048e-15	1.35655e-10	0.35767
snp_12_21040019	ENSG00000257046.1_0	8.18319	3.0499e-15	1.37671e-10	0.21618
snp_12_21040254	ENSG00000257046.1_0	8.18319	3.0499e-15	1.37671e-10	0.21618
snp_12_21047105	ENSG00000257046.1_0	8.18319	3.0499e-15	1.37671e-10	0.21618
snp_12_21049685	ENSG00000257046.1_0	8.18319	3.0499e-15	1.37671e-10	0.21618
snp_12_21049997	ENSG00000257046.1_0	8.18319	3.0499e-15	1.37671e-10	0.21618
snp_3_46765277	ENSG00000261603.1_0	8.1654	3.46623e-15	1.55853e-10	0.236795
snp_3_46765592	ENSG00000261603.1_0	8.1654	3.46623e-15	1.55853e-10	0.236795
snp_3_46766474	ENSG00000261603.1_0	8.1654	3.46623e-15	1.55853e-10	0.236795
snp_3_46768026	ENSG00000261603.1_0	8.1654	3.46623e-15	1.55853e-10	0.236795
snp_12_21058489	ENSG00000111700.8_0	8.16421	3.49609e-15	1.56923e-10	0.243447
snp_12_11244559	ENSG00000255374.1_0	-8.16418	3.49685e-15	1.56923e-10	-0.203448
snp_12_11240633	ENSG00000255374.1_0	-8.16241	3.54155e-15	1.58774e-10	-0.214833
snp_12_11321399	ENSG00000255374.1_0	-8.15713	3.6785e-15	1.64256e-10	-0.225821
snp_1_111822132	ENSG00000134216.14_0	8.15701	3.68168e-15	1.64256e-10	0.259272
snp_1_111822887	ENSG00000134216.14_0	8.15701	3.68168e-15	1.64256e-10	0.259272
snp_1_111822962	ENSG00000134216.14_0	8.15701	3.68168e-15	1.64256e-10	0.259272
snp_1_111823220	ENSG00000134216.14_0	8.15701	3.68168e-15	1.64256e-10	0.259272
snp_12_11226421	ENSG00000255374.1_0	-8.15352	3.775e-15	1.68256e-10	-0.224946
indel:5I_12_11278309	ENSG00000255374.1_0	-8.14589	3.98755e-15	1.77557e-10	-0.21995
indel:5I_12_11236781	ENSG00000255374.1_0	-8.11855	4.85057e-15	2.15777e-10	-0.208515
snp_6_29667459	ENSG00000204644.5_0	8.11498	4.97624e-15	2.21153e-10	0.306474
snp_12_11237126	ENSG00000255374.1_0	-8.11392	5.01388e-15	2.22611e-10	-0.21872
snp_11_2326920	ENSG00000110665.7_0	-8.11373	5.02072e-15	2.227e-10	-0.234121
snp_19_46971363	ENSG00000182013.13_0	-8.1122	5.07625e-15	2.24946e-10	-0.249348
snp_9_139652080	ENSG00000204001.5_0	-8.11186	5.08845e-15	2.25053e-10	-0.201038
snp_9_139652338	ENSG00000204001.5_0	-8.11186	5.08845e-15	2.25053e-10	-0.201038
snp_12_131525310	ENSG00000268091.1_0	8.10802	5.23028e-15	2.31103e-10	0.244997
snp_9_139651885	ENSG00000204001.5_0	-8.10412	5.37821e-15	2.37412e-10	-0.201165
snp_6_29696852	ENSG00000204644.5_0	8.10135	5.48566e-15	2.41923e-10	0.27716
indel:3D_12_131520168	ENSG00000268091.1_0	8.09799	5.6189e-15	2.47325e-10	0.245247
indel:2D_12_131520171	ENSG00000268091.1_0	8.09799	5.6189e-15	2.47325e-10	0.245247
snp_9_139648332	ENSG00000204001.5_0	-8.09759	5.63503e-15	2.47561e-10	-0.200634
snp_9_139650060	ENSG00000204001.5_0	-8.09759	5.63503e-15	2.47561e-10	-0.200634
snp_17_77698224	ENSG00000182156.5_0	-8.09314	5.81711e-15	2.55073e-10	-0.243255
snp_17_77698322	ENSG00000182156.5_0	-8.09314	5.81711e-15	2.55073e-10	-0.243255
snp_1_26383125	ENSG00000158022.6_0	8.08309	6.24989e-15	2.73789e-10	0.273206
snp_1_111816294	ENSG00000134216.14_0	8.08102	6.34278e-15	2.76541e-10	0.258678
snp_1_111817250	ENSG00000134216.14_0	8.08102	6.34278e-15	2.76541e-10	0.258678
snp_1_111818450	ENSG00000134216.14_0	8.08102	6.34278e-15	2.76541e-10	0.258678
snp_1_111818923	ENSG00000134216.14_0	8.08102	6.34278e-15	2.76541e-10	0.258678
snp_1_111820225	ENSG00000134216.14_0	8.08102	6.34278e-15	2.76541e-10	0.258678
snp_9_139649580	ENSG00000204001.5_0	-8.07988	6.39441e-15	2.78528e-10	-0.200074
snp_21_43526509	ENSG00000184385.2_0	8.0706	6.83218e-15	2.97034e-10	0.266722
snp_21_43526510	ENSG00000184385.2_0	8.0706	6.83218e-15	2.97034e-10	0.266722
snp_3_46769676	ENSG00000261603.1_0	8.06534	7.09292e-15	3.08079e-10	0.23778
snp_12_21046951	ENSG00000257046.1_0	8.06177	7.27571e-15	3.1572e-10	0.212873
snp_9_139700104	ENSG00000204001.5_0	-8.05751	7.49965e-15	3.24825e-10	-0.265523
snp_9_139700605	ENSG00000204001.5_0	-8.05751	7.49965e-15	3.24825e-10	-0.265523
snp_6_29643879	ENSG00000204644.5_1	8.05556	7.6047e-15	3.29065e-10	0.172931
snp_17_77698001	ENSG00000182156.5_0	-8.05456	7.65904e-15	3.31105e-10	-0.242613
snp_6_29622220	ENSG00000204644.5_0	8.04382	8.26709e-15	3.5698e-10	0.248533
snp_6_29700183	ENSG00000204644.5_0	8.04372	8.2731e-15	3.5698e-10	0.275502
snp_12_7850583	ENSG00000184344.3_0	-8.04074	8.4501e-15	3.64276e-10	-0.197903
snp_3_46769004	ENSG00000261603.1_0	8.02787	9.25935e-15	3.98787e-10	0.234287
snp_12_11237116	ENSG00000255374.1_0	-8.02754	9.28087e-15	3.99009e-10	-0.213534
snp_11_2324440	ENSG00000110665.7_0	-8.02753	9.28185e-15	3.99009e-10	-0.221973
snp_4_69439614	ENSG00000196620.4_0	8.02443	9.48814e-15	4.07497e-10	0.277215
indel:4D_12_11276953	ENSG00000255374.1_0	-8.01134	1.04115e-14	4.46737e-10	-0.239615
snp_4_69439482	ENSG00000196620.4_0	8.01117	1.04238e-14	4.46846e-10	0.279151
snp_12_11234417	ENSG00000255374.1_0	-8.00929	1.05638e-14	4.52425e-10	-0.207887
indel:1D_12_11231209	ENSG00000255374.1_0	-7.99426	1.17505e-14	5.02784e-10	-0.203126
snp_17_77704251	ENSG00000182156.5_0	-7.99196	1.19441e-14	5.10118e-10	-0.246178
snp_17_77704314	ENSG00000182156.5_0	-7.99196	1.19441e-14	5.10118e-10	-0.246178
snp_9_139652675	ENSG00000204001.5_0	-7.98346	1.26846e-14	5.41239e-10	-0.197852
snp_1_111841418	ENSG00000134216.14_0	7.98104	1.29036e-14	5.50076e-10	0.229239
snp_12_11176820	ENSG00000255374.1_0	-7.97794	1.31889e-14	5.61716e-10	-0.233225
snp_6_29711173	ENSG00000204644.5_0	7.97549	1.34197e-14	5.70492e-10	0.249032
snp_6_29711334	ENSG00000204644.5_0	7.97549	1.34197e-14	5.70492e-10	0.249032
indel:1D_12_11239164	ENSG00000255374.1_0	-7.96976	1.3974e-14	5.93506e-10	-0.208082
snp_9_69442977	ENSG00000204788.3_0	7.95436	1.55785e-14	6.61041e-10	0.207886
snp_9_139646021	ENSG00000204001.5_0	-7.95324	1.57029e-14	6.65706e-10	-0.195032
snp_12_131518875	ENSG00000268091.1_0	7.95293	1.57363e-14	6.66509e-10	0.240814
snp_12_7855140	ENSG00000184344.3_0	7.95271	1.57613e-14	6.66954e-10	0.197551
snp_12_11234409	ENSG00000255374.1_0	-7.94642	1.64759e-14	6.96551e-10	-0.204228
snp_3_46769732	ENSG00000261603.1_0	7.94539	1.65964e-14	7.01001e-10	0.232857
snp_1_111844007	ENSG00000134216.14_0	7.94441	1.67106e-14	7.05176e-10	0.242316
snp_12_11237157	ENSG00000255374.1_0	-7.93533	1.78147e-14	7.51081e-10	-0.235554
snp_12_11237184	ENSG00000255374.1_0	-7.92622	1.89952e-14	8.00116e-10	-0.229551
snp_6_29696657	ENSG00000204644.5_0	7.92327	1.93937e-14	8.16154e-10	0.276341
snp_3_46769652	ENSG00000261603.1_0	7.91056	2.12066e-14	8.91632e-10	0.231755
snp_21_43529216	ENSG00000184385.2_0	7.90533	2.19998e-14	9.24137e-10	0.266755
snp_21_43529224	ENSG00000184385.2_0	7.90327	2.23201e-14	9.36738e-10	0.266113
snp_1_111816144	ENSG00000134216.14_0	7.89211	2.41393e-14	1.01216e-09	0.254398
snp_17_77702132	ENSG00000182156.5_0	-7.89083	2.43561e-14	1.02032e-09	-0.237101
indel:1I_9_139644796	ENSG00000204001.5_0	-7.89059	2.43968e-14	1.0211e-09	-0.196189
snp_17_77705542	ENSG00000182156.5_0	-7.8888	2.47062e-14	1.03311e-09	-0.244454
snp_17_77703608	ENSG00000182156.5_0	-7.88779	2.48807e-14	1.03946e-09	-0.237788
snp_21_43529078	ENSG00000184385.2_0	7.88527	2.5324e-14	1.05702e-09	0.265875
snp_6_29643877	ENSG00000204644.5_1	7.87906	2.64515e-14	1.10308e-09	0.167706
snp_12_7853266	ENSG00000184344.3_0	-7.87878	2.65032e-14	1.10424e-09	-0.191145
snp_1_111842752	ENSG00000134216.14_0	7.87787	2.66731e-14	1.11031e-09	0.240768
snp_12_11234420	ENSG00000255374.1_0	-7.87166	2.78588e-14	1.157e-09	-0.204374
snp_6_29728570	ENSG00000204644.5_0	7.8716	2.78702e-14	1.157e-09	0.270167
snp_6_29729924	ENSG00000204644.5_0	7.8716	2.78702e-14	1.157e-09	0.270167
snp_6_29667527	ENSG00000204644.5_0	7.87147	2.78963e-14	1.15704e-09	0.219828
snp_12_21054664	ENSG00000257046.1_0	7.86874	2.84337e-14	1.17694e-09	0.230455
snp_6_29740477	ENSG00000204644.5_0	7.86864	2.84529e-14	1.17694e-09	0.342232
snp_6_29742003	ENSG00000204644.5_0	7.86864	2.84529e-14	1.17694e-09	0.342232
snp_12_11240757	ENSG00000255374.1_0	-7.86211	2.97833e-14	1.23087e-09	-0.218857
snp_1_111844011	ENSG00000134216.14_0	7.86121	2.99726e-14	1.23757e-09	0.238279
snp_6_29665061	ENSG00000204644.5_0	7.85351	3.16295e-14	1.30482e-09	0.22021
indel:1D_21_43529234	ENSG00000184385.2_0	7.84765	3.2953e-14	1.3582e-09	0.266029
indel:3D_12_11233368	ENSG00000255374.1_0	-7.8425	3.41593e-14	1.40666e-09	-0.228747
snp_19_54492922	ENSG00000130433.3_0	7.84062	3.46097e-14	1.42393e-09	0.232729
snp_6_29730185	ENSG00000204644.5_0	7.8365	3.56206e-14	1.46421e-09	0.268317
snp_12_11243810	ENSG00000255374.1_0	-7.83579	3.57978e-14	1.47018e-09	-0.207627
snp_1_26385003	ENSG00000158022.6_0	7.82473	3.86691e-14	1.58668e-09	0.266172
snp_4_69424185	ENSG00000196620.4_0	-7.82148	3.95548e-14	1.62158e-09	-0.219716
snp_17_77701450	ENSG00000182156.5_0	-7.81436	4.15647e-14	1.70246e-09	-0.235282
snp_6_29609951	ENSG00000204644.5_0	7.81409	4.16452e-14	1.70424e-09	0.220062
snp_19_46978569	ENSG00000182013.13_0	7.81021	4.2783e-14	1.74925e-09	0.240044
snp_17_77698088	ENSG00000182156.5_0	-7.80985	4.28918e-14	1.75214e-09	-0.239019
snp_12_11237176	ENSG00000255374.1_0	-7.79313	4.81835e-14	1.96656e-09	-0.226795
snp_6_29710380	ENSG00000204644.5_0	7.79276	4.83062e-14	1.96982e-09	0.244717
snp_12_11239278	ENSG00000255374.1_0	-7.79231	4.84563e-14	1.97419e-09	-0.221111
snp_11_2325581	ENSG00000110665.7_0	-7.79078	4.89744e-14	1.99353e-09	-0.215885
snp_16_76352049	ENSG00000152910.14_0	7.78642	5.04801e-14	2.053e-09	0.274233
snp_12_11237095	ENSG00000255374.1_0	-7.77821	5.34432e-14	2.16255e-09	-0.201585
snp_17_77698582	ENSG00000182156.5_0	-7.77818	5.34556e-14	2.16255e-09	-0.229623
snp_17_77698619	ENSG00000182156.5_0	-7.77818	5.34556e-14	2.16255e-09	-0.229623
indel:1I_17_77698638	ENSG00000182156.5_0	-7.77818	5.34556e-14	2.16255e-09	-0.229623
snp_17_77698649	ENSG00000182156.5_0	-7.77818	5.34556e-14	2.16255e-09	-0.229623
snp_17_77698701	ENSG00000182156.5_0	-7.77818	5.34556e-14	2.16255e-09	-0.229623
snp_1_152757741	ENSG00000172155.7_0	7.76639	5.80122e-14	2.34388e-09	0.339862
snp_17_77703751	ENSG00000182156.5_0	-7.76632	5.80398e-14	2.34388e-09	-0.236244
snp_16_76350438	ENSG00000152910.14_0	7.76245	5.96178e-14	2.40549e-09	0.273322
snp_17_77702346	ENSG00000182156.5_0	-7.76219	5.97234e-14	2.40764e-09	-0.234357
snp_6_29725295	ENSG00000204644.5_0	7.7608	6.0301e-14	2.42667e-09	0.265487
snp_6_29726046	ENSG00000204644.5_0	7.7608	6.0301e-14	2.42667e-09	0.265487
snp_12_11232635	ENSG00000255374.1_0	-7.75308	6.36138e-14	2.55775e-09	-0.192159
snp_9_139645378	ENSG00000204001.5_0	-7.74794	6.59191e-14	2.64351e-09	-0.193577
snp_9_139646222	ENSG00000204001.5_0	-7.74794	6.59191e-14	2.64351e-09	-0.193577
snp_9_139647247	ENSG00000204001.5_0	-7.74794	6.59191e-14	2.64351e-09	-0.193577
snp_16_76343767	ENSG00000152910.14_0	7.73419	7.24996e-14	2.90234e-09	0.273097
snp_16_76344009	ENSG00000152910.14_0	7.73419	7.24996e-14	2.90234e-09	0.273097
snp_16_1294881	ENSG00000095917.9_0	7.73349	7.28465e-14	2.91116e-09	0.227008
snp_16_1294883	ENSG00000095917.9_0	7.73349	7.28465e-14	2.91116e-09	0.227008
snp_17_77703822	ENSG00000182156.5_0	-7.73328	7.29546e-14	2.91295e-09	-0.233632
snp_15_32795834	ENSG00000268759.1_0	7.72912	7.50835e-14	2.99535e-09	0.322689
snp_1_248738320	ENSG00000184022.2_0	-7.72821	7.55567e-14	3.01162e-09	-0.246271
snp_12_11232644	ENSG00000255374.1_0	-7.72415	7.77055e-14	3.09458e-09	-0.188664
snp_21_43528949	ENSG00000184385.2_0	7.72242	7.86407e-14	3.12912e-09	0.269198
snp_12_131525053	ENSG00000268091.1_0	7.72022	7.98442e-14	3.17426e-09	0.225372
snp_12_20959676	ENSG00000111700.8_0	7.71746	8.13809e-14	3.23256e-09	0.225566
snp_12_131525534	ENSG00000268091.1_0	7.71518	8.26684e-14	3.28086e-09	0.224928
snp_19_46986345	ENSG00000182013.13_0	7.70393	8.93364e-14	3.54244e-09	0.25503
snp_12_21171216	ENSG00000257046.1_0	7.70373	8.9463e-14	3.54441e-09	0.212703
snp_14_22078861	ENSG00000255582.1_0	7.69762	9.33094e-14	3.69362e-09	0.258976
snp_17_77701601	ENSG00000182156.5_0	-7.69638	9.41095e-14	3.72208e-09	-0.23358
snp_12_131519265	ENSG00000268091.1_0	7.69572	9.45405e-14	3.73592e-09	0.231679
snp_1_248733267	ENSG00000184022.2_0	-7.68931	9.88047e-14	3.90107e-09	-0.333973
snp_3_46777584	ENSG00000261603.1_0	7.68666	1.0062e-13	3.96934e-09	0.223424
snp_17_77698458	ENSG00000182156.5_0	-7.68259	1.03478e-13	4.0786e-09	-0.227641
snp_17_77704912	ENSG00000182156.5_0	-7.68019	1.05206e-13	4.14314e-09	-0.238867
snp_11_47527052	ENSG00000172247.3_0	-7.67943	1.05755e-13	4.16122e-09	-0.225505
snp_16_76360154	ENSG00000152910.14_0	7.67644	1.07951e-13	4.24399e-09	0.260995
snp_12_11237081	ENSG00000255374.1_0	-7.66728	1.14964e-13	4.51582e-09	-0.197616
snp_17_77698114	ENSG00000182156.5_0	-7.6629	1.18476e-13	4.64982e-09	-0.228912
snp_12_11239260	ENSG00000255374.1_0	-7.66189	1.193e-13	4.67816e-09	-0.213491
snp_12_21058489	ENSG00000257046.1_0	7.65966	1.2114e-13	4.74628e-09	0.222925
snp_6_29664637	ENSG00000204644.5_0	7.64829	1.30965e-13	5.12255e-09	0.213935
snp_12_11218634	ENSG00000255374.1_0	-7.64829	1.30967e-13	5.12255e-09	-0.234749
snp_12_11237130	ENSG00000255374.1_0	-7.64594	1.33096e-13	5.2014e-09	-0.210223
snp_17_77699041	ENSG00000182156.5_0	-7.64481	1.34131e-13	5.23297e-09	-0.226987
snp_17_77699607	ENSG00000182156.5_0	-7.64481	1.34131e-13	5.23297e-09	-0.226987
snp_12_11316430	ENSG00000255374.1_0	-7.64151	1.37197e-13	5.34804e-09	-0.311524
snp_6_29647628	ENSG00000204644.5_1	7.63792	1.40611e-13	5.37698e-09	0.131305
snp_6_29648398	ENSG00000204644.5_1	7.63792	1.40611e-13	5.37698e-09	0.131305
snp_6_29648564	ENSG00000204644.5_1	7.63792	1.40611e-13	5.37698e-09	0.131305
snp_6_29661894	ENSG00000204644.5_0	7.63735	1.41161e-13	5.37698e-09	0.218285
snp_21_43528970	ENSG00000184385.2_0	7.63411	1.44331e-13	5.37698e-09	0.277425
snp_3_46778008	ENSG00000261603.1_0	7.6336	1.44836e-13	5.37698e-09	0.221219
snp_16_1294993	ENSG00000095917.9_0	7.63109	1.47345e-13	5.37698e-09	0.236232
snp_6_29628698	ENSG00000204644.5_0	7.63033	1.48109e-13	5.37698e-09	0.485782
snp_6_29629548	ENSG00000204644.5_0	7.63033	1.48109e-13	5.37698e-09	0.485782
snp_6_29629961	ENSG00000204644.5_0	7.63033	1.48109e-13	5.37698e-09	0.485782
snp_6_29630788	ENSG00000204644.5_0	7.63033	1.48109e-13	5.37698e-09	0.485782
snp_6_29631588	ENSG00000204644.5_0	7.63033	1.48109e-13	5.37698e-09	0.485782
snp_6_29631628	ENSG00000204644.5_0	7.63033	1.48109e-13	5.37698e-09	0.485782
snp_6_29631690	ENSG00000204644.5_0	7.63033	1.48109e-13	5.37698e-09	0.485782
snp_6_29632350	ENSG00000204644.5_0	7.63033	1.48109e-13	5.37698e-09	0.485782
indel:1I_6_29632371	ENSG00000204644.5_0	7.63033	1.48109e-13	5.37698e-09	0.485782
snp_6_29632920	ENSG00000204644.5_0	7.63033	1.48109e-13	5.37698e-09	0.485782
snp_6_29633655	ENSG00000204644.5_0	7.63033	1.48109e-13	5.37698e-09	0.485782
snp_6_29633674	ENSG00000204644.5_0	7.63033	1.48109e-13	5.37698e-09	0.485782
snp_6_29634511	ENSG00000204644.5_0	7.63033	1.48109e-13	5.37698e-09	0.485782
snp_6_29642194	ENSG00000204644.5_0	7.63033	1.48109e-13	5.37698e-09	0.485782
snp_6_29643287	ENSG00000204644.5_0	7.63033	1.48109e-13	5.37698e-09	0.485782
snp_6_29645578	ENSG00000204644.5_0	7.63033	1.48109e-13	5.37698e-09	0.485782
snp_6_29647257	ENSG00000204644.5_0	7.63033	1.48109e-13	5.37698e-09	0.485782
snp_6_29649430	ENSG00000204644.5_0	7.63033	1.48109e-13	5.37698e-09	0.485782
snp_6_29649787	ENSG00000204644.5_0	7.63033	1.48109e-13	5.37698e-09	0.485782
snp_6_29649947	ENSG00000204644.5_0	7.63033	1.48109e-13	5.37698e-09	0.485782
snp_6_29650122	ENSG00000204644.5_0	7.63033	1.48109e-13	5.37698e-09	0.485782
snp_6_29650462	ENSG00000204644.5_0	7.63033	1.48109e-13	5.37698e-09	0.485782
snp_6_29650563	ENSG00000204644.5_0	7.63033	1.48109e-13	5.37698e-09	0.485782
snp_6_29650763	ENSG00000204644.5_0	7.63033	1.48109e-13	5.37698e-09	0.485782
snp_6_29651492	ENSG00000204644.5_0	7.63033	1.48109e-13	5.37698e-09	0.485782
snp_6_29651532	ENSG00000204644.5_0	7.63033	1.48109e-13	5.37698e-09	0.485782
snp_6_29652156	ENSG00000204644.5_0	7.63033	1.48109e-13	5.37698e-09	0.485782
snp_6_29652163	ENSG00000204644.5_0	7.63033	1.48109e-13	5.37698e-09	0.485782
snp_6_29652445	ENSG00000204644.5_0	7.63033	1.48109e-13	5.37698e-09	0.485782
snp_6_29652535	ENSG00000204644.5_0	7.63033	1.48109e-13	5.37698e-09	0.485782
snp_6_29653292	ENSG00000204644.5_0	7.63033	1.48109e-13	5.37698e-09	0.485782
snp_6_29653843	ENSG00000204644.5_0	7.63033	1.48109e-13	5.37698e-09	0.485782
snp_6_29654173	ENSG00000204644.5_0	7.63033	1.48109e-13	5.37698e-09	0.485782
snp_6_29654447	ENSG00000204644.5_0	7.63033	1.48109e-13	5.37698e-09	0.485782
snp_6_29654624	ENSG00000204644.5_0	7.63033	1.48109e-13	5.37698e-09	0.485782
snp_6_29654750	ENSG00000204644.5_0	7.63033	1.48109e-13	5.37698e-09	0.485782
snp_6_29654898	ENSG00000204644.5_0	7.63033	1.48109e-13	5.37698e-09	0.485782
snp_6_29655232	ENSG00000204644.5_0	7.63033	1.48109e-13	5.37698e-09	0.485782
snp_6_29655254	ENSG00000204644.5_0	7.63033	1.48109e-13	5.37698e-09	0.485782
snp_6_29655289	ENSG00000204644.5_0	7.63033	1.48109e-13	5.37698e-09	0.485782
snp_6_29655390	ENSG00000204644.5_0	7.63033	1.48109e-13	5.37698e-09	0.485782
snp_6_29655466	ENSG00000204644.5_0	7.63033	1.48109e-13	5.37698e-09	0.485782
snp_6_29655987	ENSG00000204644.5_0	7.63033	1.48109e-13	5.37698e-09	0.485782
snp_6_29656265	ENSG00000204644.5_0	7.63033	1.48109e-13	5.37698e-09	0.485782
snp_6_29657033	ENSG00000204644.5_0	7.63033	1.48109e-13	5.37698e-09	0.485782
snp_6_29657071	ENSG00000204644.5_0	7.63033	1.48109e-13	5.37698e-09	0.485782
snp_6_29657240	ENSG00000204644.5_0	7.63033	1.48109e-13	5.37698e-09	0.485782
snp_6_29657291	ENSG00000204644.5_0	7.63033	1.48109e-13	5.37698e-09	0.485782
snp_6_29657499	ENSG00000204644.5_0	7.63033	1.48109e-13	5.37698e-09	0.485782
snp_6_29657874	ENSG00000204644.5_0	7.63033	1.48109e-13	5.37698e-09	0.485782
snp_6_29658368	ENSG00000204644.5_0	7.63033	1.48109e-13	5.37698e-09	0.485782
snp_6_29658569	ENSG00000204644.5_0	7.63033	1.48109e-13	5.37698e-09	0.485782
indel:1I_6_29662027	ENSG00000204644.5_0	7.63033	1.48109e-13	5.37698e-09	0.485782
snp_6_29664816	ENSG00000204644.5_0	7.63033	1.48109e-13	5.37698e-09	0.485782
snp_6_29667208	ENSG00000204644.5_0	7.63033	1.48109e-13	5.37698e-09	0.485782
snp_6_29667779	ENSG00000204644.5_0	7.63033	1.48109e-13	5.37698e-09	0.485782
snp_6_29668040	ENSG00000204644.5_0	7.63033	1.48109e-13	5.37698e-09	0.485782
snp_6_29669964	ENSG00000204644.5_0	7.63033	1.48109e-13	5.37698e-09	0.485782
snp_6_29670158	ENSG00000204644.5_0	7.63033	1.48109e-13	5.37698e-09	0.485782
snp_6_29670159	ENSG00000204644.5_0	7.63033	1.48109e-13	5.37698e-09	0.485782
snp_6_29670494	ENSG00000204644.5_0	7.63033	1.48109e-13	5.37698e-09	0.485782
snp_6_29672244	ENSG00000204644.5_0	7.63033	1.48109e-13	5.37698e-09	0.485782
snp_6_29672415	ENSG00000204644.5_0	7.63033	1.48109e-13	5.37698e-09	0.485782
snp_6_29673309	ENSG00000204644.5_0	7.63033	1.48109e-13	5.37698e-09	0.485782
snp_6_29673552	ENSG00000204644.5_0	7.63033	1.48109e-13	5.37698e-09	0.485782
snp_6_29675912	ENSG00000204644.5_0	7.63033	1.48109e-13	5.37698e-09	0.485782
snp_6_29675968	ENSG00000204644.5_0	7.63033	1.48109e-13	5.37698e-09	0.485782
snp_6_29676631	ENSG00000204644.5_0	7.63033	1.48109e-13	5.37698e-09	0.485782
snp_6_29676717	ENSG00000204644.5_0	7.63033	1.48109e-13	5.37698e-09	0.485782
snp_6_29677683	ENSG00000204644.5_0	7.63033	1.48109e-13	5.37698e-09	0.485782
snp_6_29677759	ENSG00000204644.5_0	7.63033	1.48109e-13	5.37698e-09	0.485782
snp_6_29678150	ENSG00000204644.5_0	7.63033	1.48109e-13	5.37698e-09	0.485782
snp_6_29678404	ENSG00000204644.5_0	7.63033	1.48109e-13	5.37698e-09	0.485782
snp_6_29679235	ENSG00000204644.5_0	7.63033	1.48109e-13	5.37698e-09	0.485782
snp_6_29679406	ENSG00000204644.5_0	7.63033	1.48109e-13	5.37698e-09	0.485782
snp_6_29679491	ENSG00000204644.5_0	7.63033	1.48109e-13	5.37698e-09	0.485782
snp_6_29681005	ENSG00000204644.5_0	7.63033	1.48109e-13	5.37698e-09	0.485782
snp_6_29681302	ENSG00000204644.5_0	7.63033	1.48109e-13	5.37698e-09	0.485782
snp_6_29681608	ENSG00000204644.5_0	7.63033	1.48109e-13	5.37698e-09	0.485782
snp_6_29682672	ENSG00000204644.5_0	7.63033	1.48109e-13	5.37698e-09	0.485782
snp_6_29663889	ENSG00000204644.5_0	7.62399	1.54683e-13	5.6112e-09	0.213912
snp_6_29664177	ENSG00000204644.5_0	7.61695	1.62314e-13	5.88337e-09	0.216336
snp_17_77698814	ENSG00000182156.5_0	-7.609	1.71372e-13	6.20681e-09	-0.225021
snp_12_11243757	ENSG00000255374.1_0	-7.60863	1.71806e-13	6.21434e-09	-0.205272
snp_12_11174276	ENSG00000255374.1_0	-7.60859	1.7185e-13	6.21434e-09	-0.256491
indel:1I_11_47541490	ENSG00000172247.3_0	-7.59972	1.82584e-13	6.59729e-09	-0.227909
snp_11_2319933	ENSG00000110665.7_0	-7.58961	1.95613e-13	7.06254e-09	-0.20331
snp_3_46777885	ENSG00000261603.1_0	7.57734	2.12681e-13	7.67274e-09	0.220747
snp_6_29677787	ENSG00000204644.5_0	-7.57362	2.18131e-13	7.86321e-09	-0.202684
snp_9_139711758	ENSG00000204001.5_0	-7.57341	2.18448e-13	7.86846e-09	-0.254202
snp_21_43519470	ENSG00000184385.2_0	7.57149	2.21319e-13	7.96564e-09	0.255383
indel:3D_12_9737263	ENSG00000111796.3_0	-7.56712	2.28001e-13	8.1997e-09	-0.244769
snp_19_46987468	ENSG00000182013.13_0	7.563	2.3448e-13	8.42613e-09	0.253724
indel:1I_6_29659673	ENSG00000204644.5_0	7.56177	2.36442e-13	8.48642e-09	0.21455
snp_12_131526322	ENSG00000268091.1_0	7.55988	2.39502e-13	8.48642e-09	0.217327
snp_12_20957569	ENSG00000111700.8_0	7.55843	2.41877e-13	8.48642e-09	0.218972
snp_12_20958058	ENSG00000111700.8_0	7.55843	2.41877e-13	8.48642e-09	0.218972
indel:1I_12_20958063	ENSG00000111700.8_0	7.55843	2.41877e-13	8.48642e-09	0.218972
snp_12_20958162	ENSG00000111700.8_0	7.55843	2.41877e-13	8.48642e-09	0.218972
snp_12_20958195	ENSG00000111700.8_0	7.55843	2.41877e-13	8.48642e-09	0.218972
snp_12_20958322	ENSG00000111700.8_0	7.55843	2.41877e-13	8.48642e-09	0.218972
snp_12_20958600	ENSG00000111700.8_0	7.55843	2.41877e-13	8.48642e-09	0.218972
snp_12_20958886	ENSG00000111700.8_0	7.55843	2.41877e-13	8.48642e-09	0.218972
snp_12_20958894	ENSG00000111700.8_0	7.55843	2.41877e-13	8.48642e-09	0.218972
snp_12_20959030	ENSG00000111700.8_0	7.55843	2.41877e-13	8.48642e-09	0.218972
snp_12_20959603	ENSG00000111700.8_0	7.55843	2.41877e-13	8.48642e-09	0.218972
snp_12_20959848	ENSG00000111700.8_0	7.55843	2.41877e-13	8.48642e-09	0.218972
snp_12_20959910	ENSG00000111700.8_0	7.55843	2.41877e-13	8.48642e-09	0.218972
snp_12_20959942	ENSG00000111700.8_0	7.55843	2.41877e-13	8.48642e-09	0.218972
snp_12_20959994	ENSG00000111700.8_0	7.55843	2.41877e-13	8.48642e-09	0.218972
snp_12_20960869	ENSG00000111700.8_0	7.55843	2.41877e-13	8.48642e-09	0.218972
snp_12_20960882	ENSG00000111700.8_0	7.55843	2.41877e-13	8.48642e-09	0.218972
snp_12_20961501	ENSG00000111700.8_0	7.55843	2.41877e-13	8.48642e-09	0.218972
snp_12_20961661	ENSG00000111700.8_0	7.55843	2.41877e-13	8.48642e-09	0.218972
snp_12_20961856	ENSG00000111700.8_0	7.55843	2.41877e-13	8.48642e-09	0.218972
snp_12_20962578	ENSG00000111700.8_0	7.55843	2.41877e-13	8.48642e-09	0.218972
snp_12_20962755	ENSG00000111700.8_0	7.55843	2.41877e-13	8.48642e-09	0.218972
snp_12_20964321	ENSG00000111700.8_0	7.55843	2.41877e-13	8.48642e-09	0.218972
snp_12_20965377	ENSG00000111700.8_0	7.55843	2.41877e-13	8.48642e-09	0.218972
snp_12_20965444	ENSG00000111700.8_0	7.55843	2.41877e-13	8.48642e-09	0.218972
snp_12_20966590	ENSG00000111700.8_0	7.55843	2.41877e-13	8.48642e-09	0.218972
snp_12_20966681	ENSG00000111700.8_0	7.55843	2.41877e-13	8.48642e-09	0.218972
snp_12_20966995	ENSG00000111700.8_0	7.55843	2.41877e-13	8.48642e-09	0.218972
snp_12_20967627	ENSG00000111700.8_0	7.55843	2.41877e-13	8.48642e-09	0.218972
snp_9_69463816	ENSG00000172014.11_0	-7.55152	2.53509e-13	8.88774e-09	-0.242797
snp_9_139701983	ENSG00000204001.5_0	-7.54898	2.57913e-13	9.03526e-09	-0.246528
snp_6_29657774	ENSG00000204644.5_0	7.54875	2.58316e-13	9.04249e-09	0.479848
snp_11_2319531	ENSG00000110665.7_0	-7.53193	2.89554e-13	1.01283e-08	-0.221516
snp_6_29664452	ENSG00000204644.5_0	7.52362	3.06326e-13	1.06502e-08	0.211558
snp_6_29666005	ENSG00000204644.5_0	7.52362	3.06326e-13	1.06502e-08	0.211558
snp_6_29666220	ENSG00000204644.5_0	7.52362	3.06326e-13	1.06502e-08	0.211558
snp_6_29666874	ENSG00000204644.5_0	7.52362	3.06326e-13	1.06502e-08	0.211558
snp_6_29667273	ENSG00000204644.5_0	7.52362	3.06326e-13	1.06502e-08	0.211558
snp_6_29667706	ENSG00000204644.5_0	7.52362	3.06326e-13	1.06502e-08	0.211558
snp_6_29669482	ENSG00000204644.5_0	7.52362	3.06326e-13	1.06502e-08	0.211558
snp_6_29670067	ENSG00000204644.5_0	7.52362	3.06326e-13	1.06502e-08	0.211558
snp_12_131518622	ENSG00000268091.1_0	7.52011	3.13689e-13	1.08979e-08	0.22661
snp_16_2200184	ENSG00000167967.11_6	7.51863	3.16849e-13	1.09994e-08	0.0512997
snp_12_20955939	ENSG00000111700.8_0	7.51801	3.18174e-13	1.10205e-08	0.217258
snp_12_20956268	ENSG00000111700.8_0	7.51801	3.18174e-13	1.10205e-08	0.217258
snp_12_20956633	ENSG00000111700.8_0	7.51801	3.18174e-13	1.10205e-08	0.217258
snp_17_77706406	ENSG00000182156.5_0	-7.51696	3.20454e-13	1.10911e-08	-0.234335
snp_12_11218962	ENSG00000255374.1_0	-7.51424	3.26408e-13	1.12886e-08	-0.277222
snp_16_76344391	ENSG00000152910.14_0	7.51239	3.30528e-13	1.14225e-08	0.267018
snp_12_11316429	ENSG00000255374.1_0	-7.5103	3.35218e-13	1.15469e-08	-0.305505
snp_7_56214375	ENSG00000185290.3_0	7.51029	3.35237e-13	1.15469e-08	0.224463
snp_7_56214821	ENSG00000185290.3_0	7.51029	3.35237e-13	1.15469e-08	0.224463
snp_7_56214823	ENSG00000185290.3_0	7.51029	3.35237e-13	1.15469e-08	0.224463
snp_9_69475984	ENSG00000204788.3_0	7.51023	3.35382e-13	1.15469e-08	0.206988
snp_12_21287553	ENSG00000257046.1_0	7.50712	3.42522e-13	1.17839e-08	0.225703
snp_7_56214214	ENSG00000185290.3_0	7.50375	3.50408e-13	1.20462e-08	0.225466
snp_12_21167863	ENSG00000111700.8_0	7.49851	3.63033e-13	1.24709e-08	0.220396
snp_11_2317914	ENSG00000110665.7_0	-7.48632	3.94182e-13	1.35308e-08	-0.209224
snp_6_29651663	ENSG00000204644.5_0	7.48608	3.94842e-13	1.35434e-08	0.472224
snp_12_20960658	ENSG00000111700.8_0	7.48433	3.99527e-13	1.36939e-08	0.241833
snp_1_248736210	ENSG00000184022.2_0	-7.48327	4.02404e-13	1.37822e-08	-0.201449
snp_1_152778558	ENSG00000172155.7_0	7.4799	4.11657e-13	1.40886e-08	0.326239
snp_12_11244723	ENSG00000255374.1_0	-7.47821	4.16365e-13	1.42392e-08	-0.206043
snp_6_29656578	ENSG00000204644.5_0	7.47648	4.21236e-13	1.43844e-08	0.483144
snp_6_29656587	ENSG00000204644.5_0	7.47648	4.21236e-13	1.43844e-08	0.483144
snp_6_29630366	ENSG00000204644.5_0	7.47293	4.31442e-13	1.47219e-08	0.44578
snp_16_1295828	ENSG00000095917.9_0	7.46774	4.468e-13	1.52234e-08	0.216717
snp_16_1296602	ENSG00000095917.9_0	7.46774	4.468e-13	1.52234e-08	0.216717
snp_21_43529185	ENSG00000184385.2_0	7.46675	4.49796e-13	1.53141e-08	0.256748
snp_17_77697097	ENSG00000182156.5_0	-7.46577	4.52775e-13	1.54042e-08	-0.224721
indel:4D_12_9737264	ENSG00000111796.3_0	-7.46409	4.57935e-13	1.55682e-08	-0.232915
snp_2_88469770	ENSG00000144115.12_0	7.46099	4.67587e-13	1.58846e-08	0.244845
snp_7_94021475	ENSG00000164692.13_0	7.46053	4.69043e-13	1.59223e-08	0.292059
snp_4_69414102	ENSG00000196620.4_0	7.45927	4.73037e-13	1.6046e-08	0.180715
snp_6_29660892	ENSG00000204644.5_0	7.458	4.77109e-13	1.61722e-08	0.470632
snp_16_76389441	ENSG00000152910.14_0	7.45292	4.9368e-13	1.67216e-08	0.273299
snp_11_47643891	ENSG00000172247.3_0	-7.45243	4.95325e-13	1.67527e-08	-0.224708
indel:1D_11_47650138	ENSG00000172247.3_0	-7.45243	4.95325e-13	1.67527e-08	-0.224708
snp_16_76358851	ENSG00000152910.14_0	7.45177	4.97506e-13	1.68141e-08	0.254532
snp_6_29648941	ENSG00000204644.5_0	7.45021	5.0276e-13	1.69792e-08	0.211295
snp_12_131517270	ENSG00000268091.1_0	7.44743	5.12242e-13	1.72867e-08	0.209908
snp_6_29633221	ENSG00000204644.5_0	7.44629	5.16199e-13	1.73947e-08	0.504842
snp_6_29633228	ENSG00000204644.5_0	7.44629	5.16199e-13	1.73947e-08	0.504842
indel:5D_6_29654333	ENSG00000204644.5_0	7.44269	5.28849e-13	1.78022e-08	0.210749
snp_12_21144041	ENSG00000111700.8_0	7.44197	5.31388e-13	1.78022e-08	0.219041
snp_12_21151918	ENSG00000111700.8_0	7.44197	5.31388e-13	1.78022e-08	0.219041
snp_12_21152527	ENSG00000111700.8_0	7.44197	5.31388e-13	1.78022e-08	0.219041
snp_12_21153289	ENSG00000111700.8_0	7.44197	5.31388e-13	1.78022e-08	0.219041
snp_12_21158582	ENSG00000111700.8_0	7.44197	5.31388e-13	1.78022e-08	0.219041
snp_12_21159415	ENSG00000111700.8_0	7.44197	5.31388e-13	1.78022e-08	0.219041
snp_12_21165058	ENSG00000111700.8_0	7.44197	5.31388e-13	1.78022e-08	0.219041
snp_11_47589707	ENSG00000172247.3_0	-7.43937	5.40752e-13	1.81027e-08	-0.226921
snp_6_29667592	ENSG00000204644.5_0	7.43437	5.59232e-13	1.87078e-08	0.208739
snp_11_47602729	ENSG00000172247.3_0	-7.43146	5.70272e-13	1.90632e-08	-0.225633
snp_16_76371173	ENSG00000152910.14_0	7.43088	5.72483e-13	1.91232e-08	0.271369
snp_12_21149769	ENSG00000111700.8_0	7.42669	5.88831e-13	1.96265e-08	0.218394
snp_12_21151369	ENSG00000111700.8_0	7.42669	5.88831e-13	1.96265e-08	0.218394
snp_12_21151392	ENSG00000111700.8_0	7.42669	5.88831e-13	1.96265e-08	0.218394
indel:4D_16_76352605	ENSG00000152910.14_0	7.42242	6.05928e-13	2.01818e-08	0.257491
snp_12_21167863	ENSG00000257046.1_0	7.42053	6.13644e-13	2.0424e-08	0.21143
snp_6_29660461	ENSG00000204644.5_0	7.41951	6.17887e-13	2.05504e-08	0.478503
snp_6_29666808	ENSG00000204644.5_0	7.41904	6.19837e-13	2.06003e-08	0.472311
snp_6_29665270	ENSG00000204644.5_0	7.41775	6.25209e-13	2.07638e-08	0.206496
snp_16_1296134	ENSG00000095917.9_0	7.41718	6.27594e-13	2.0828e-08	0.214736
snp_16_76344564	ENSG00000152910.14_0	7.41459	6.38605e-13	2.11782e-08	0.262455
snp_11_47539697	ENSG00000172247.3_0	-7.40585	6.7709e-13	2.24383e-08	-0.231413
snp_17_77697392	ENSG00000182156.5_0	-7.40213	6.9417e-13	2.29877e-08	-0.222242
snp_1_26383875	ENSG00000158022.6_0	7.39402	7.32873e-13	2.42519e-08	0.240063
snp_3_46777881	ENSG00000261603.1_0	7.38674	7.69435e-13	2.54435e-08	0.216301
snp_16_76362194	ENSG00000152910.14_0	7.38381	7.84634e-13	2.59275e-08	0.257571
snp_16_76343813	ENSG00000152910.14_0	7.38363	7.85555e-13	2.59393e-08	0.259465
snp_11_2323220	ENSG00000064201.11_0	-7.38345	7.86488e-13	2.59515e-08	-0.216081
snp_7_56083359	ENSG00000185290.3_0	7.38101	7.99431e-13	2.63596e-08	0.225412
snp_6_29664749	ENSG00000204644.5_0	7.37795	8.15937e-13	2.68846e-08	0.207211
snp_6_29658246	ENSG00000204644.5_0	7.37202	8.48894e-13	2.79505e-08	0.471036
snp_11_2321284	ENSG00000110665.7_0	7.36951	8.63203e-13	2.84013e-08	0.226152
snp_1_26374779	ENSG00000158022.6_0	7.36718	8.76723e-13	2.88255e-08	0.244077
snp_14_22079359	ENSG00000255582.1_0	7.36133	9.11614e-13	2.99513e-08	0.318707
snp_6_29665438	ENSG00000204644.5_0	7.35992	9.20204e-13	3.02119e-08	0.206653
snp_6_29697473	ENSG00000204644.5_0	7.35548	9.47818e-13	3.10964e-08	0.247473
snp_1_152778526	ENSG00000172155.7_0	7.35385	9.58165e-13	3.14134e-08	0.318754
snp_11_47615798	ENSG00000172247.3_0	-7.35298	9.63789e-13	3.15753e-08	-0.226021
snp_6_29648468	ENSG00000204644.5_0	7.34698	1.00301e-12	3.28135e-08	0.209598
snp_6_29649547	ENSG00000204644.5_0	7.34698	1.00301e-12	3.28135e-08	0.209598
snp_6_29665380	ENSG00000204644.5_0	7.3453	1.01434e-12	3.3149e-08	0.205643
snp_19_54494763	ENSG00000130433.3_0	7.34501	1.01628e-12	3.3149e-08	0.203939
snp_6_29693969	ENSG00000204644.5_0	7.34482	1.01759e-12	3.3149e-08	0.245333
snp_6_29695180	ENSG00000204644.5_0	7.34482	1.01759e-12	3.3149e-08	0.245333
snp_6_29695502	ENSG00000204644.5_0	7.34482	1.01759e-12	3.3149e-08	0.245333
indel:1D_6_29695698	ENSG00000204644.5_0	7.34482	1.01759e-12	3.3149e-08	0.245333
snp_6_29683944	ENSG00000204644.5_0	-7.34226	1.03506e-12	3.36942e-08	-0.199745
snp_16_1297071	ENSG00000095917.9_0	7.3404	1.04794e-12	3.40894e-08	0.211098
snp_16_76354929	ENSG00000152910.14_0	7.33918	1.05645e-12	3.4342e-08	0.26607
snp_9_69350980	ENSG00000204788.3_0	7.33735	1.06941e-12	3.47386e-08	0.222133
indel:4D_12_11313080	ENSG00000255374.1_0	-7.32756	1.14127e-12	3.70468e-08	-0.216508
snp_11_47547046	ENSG00000172247.3_0	-7.31991	1.20073e-12	3.88947e-08	-0.229194
snp_11_47583121	ENSG00000172247.3_0	-7.31991	1.20073e-12	3.88947e-08	-0.229194
snp_11_47586376	ENSG00000172247.3_0	-7.31991	1.20073e-12	3.88947e-08	-0.229194
snp_12_131517624	ENSG00000268091.1_0	7.31556	1.23597e-12	4.0008e-08	0.214672
snp_16_76363410	ENSG00000152910.14_0	7.31273	1.25933e-12	4.06498e-08	0.265749
snp_16_76365155	ENSG00000152910.14_0	7.31273	1.25933e-12	4.06498e-08	0.265749
snp_16_76365253	ENSG00000152910.14_0	7.31273	1.25933e-12	4.06498e-08	0.265749
snp_16_76366332	ENSG00000152910.14_0	7.31273	1.25933e-12	4.06498e-08	0.265749
snp_6_29691772	ENSG00000204644.5_0	-7.31156	1.26915e-12	4.08233e-08	-0.198
snp_6_29691857	ENSG00000204644.5_0	-7.31156	1.26915e-12	4.08233e-08	-0.198
snp_6_29695466	ENSG00000204644.5_0	-7.31156	1.26915e-12	4.08233e-08	-0.198
snp_6_29695713	ENSG00000204644.5_0	-7.31156	1.26915e-12	4.08233e-08	-0.198
snp_6_29695854	ENSG00000204644.5_0	-7.31156	1.26915e-12	4.08233e-08	-0.198
snp_11_2321650	ENSG00000110665.7_0	-7.31132	1.27119e-12	4.08605e-08	-0.217966
snp_1_152756252	ENSG00000172155.7_0	7.30724	1.30606e-12	4.19519e-08	0.324966
snp_12_9735629	ENSG00000111796.3_0	7.30589	1.31782e-12	4.23002e-08	0.21574
snp_11_47568074	ENSG00000172247.3_0	-7.30439	1.33093e-12	4.26912e-08	-0.226618
snp_12_7849804	ENSG00000184344.3_0	-7.30299	1.34333e-12	4.30591e-08	-0.166696
snp_1_111830066	ENSG00000134216.14_0	7.30186	1.35344e-12	4.33528e-08	0.204211
snp_6_29659133	ENSG00000204644.5_0	7.29988	1.37135e-12	4.38654e-08	0.208776
snp_6_29660077	ENSG00000204644.5_0	7.29988	1.37135e-12	4.38654e-08	0.208776
snp_6_29673818	ENSG00000204644.5_0	-7.2967	1.40053e-12	4.46436e-08	-0.197739
snp_6_29673929	ENSG00000204644.5_0	-7.2967	1.40053e-12	4.46436e-08	-0.197739
snp_6_29676537	ENSG00000204644.5_0	-7.2967	1.40053e-12	4.46436e-08	-0.197739
indel:1I_6_29677361	ENSG00000204644.5_0	-7.2967	1.40053e-12	4.46436e-08	-0.197739
snp_6_29682889	ENSG00000204644.5_0	-7.2967	1.40053e-12	4.46436e-08	-0.197739
snp_6_29732744	ENSG00000204644.5_0	7.29561	1.41066e-12	4.49352e-08	0.248768
snp_9_139673263	ENSG00000204001.5_0	7.29492	1.41712e-12	4.51098e-08	0.385769
snp_16_76361275	ENSG00000152910.14_0	7.2948	1.4182e-12	4.51129e-08	0.25702
snp_9_139673601	ENSG00000204001.5_0	7.29079	1.45634e-12	4.62943e-08	0.284654
snp_1_111842813	ENSG00000134216.14_0	7.28852	1.47841e-12	4.69632e-08	0.226701
snp_11_2315404	ENSG00000110665.7_0	-7.28354	1.52796e-12	4.85038e-08	-0.20444
snp_11_47606483	ENSG00000172247.3_0	-7.28135	1.55026e-12	4.91777e-08	-0.228902
snp_12_11233389	ENSG00000255374.1_0	-7.28078	1.55603e-12	4.93267e-08	-0.218179
snp_16_76348997	ENSG00000152910.14_0	7.28066	1.55736e-12	4.93349e-08	0.265066
snp_16_76384495	ENSG00000152910.14_0	7.2793	1.5714e-12	4.97454e-08	0.264268
snp_6_29688667	ENSG00000204644.5_0	7.27911	1.57335e-12	4.9773e-08	0.245124
snp_7_56214745	ENSG00000185290.3_0	7.27685	1.59701e-12	5.04866e-08	0.215903
snp_19_35771517	ENSG00000105697.3_0	7.27258	1.64277e-12	5.17968e-08	0.323007
snp_12_21022014	ENSG00000205754.6_0	7.27091	1.66096e-12	5.17968e-08	0.183376
snp_3_46781717	ENSG00000188086.8_0	7.2706	1.66435e-12	5.17968e-08	0.204971
snp_3_46782034	ENSG00000188086.8_0	7.2706	1.66435e-12	5.17968e-08	0.204971
snp_3_46782912	ENSG00000188086.8_0	7.2706	1.66435e-12	5.17968e-08	0.204971
snp_3_46783126	ENSG00000188086.8_0	7.2706	1.66435e-12	5.17968e-08	0.204971
snp_3_46783229	ENSG00000188086.8_0	7.2706	1.66435e-12	5.17968e-08	0.204971
snp_3_46783247	ENSG00000188086.8_0	7.2706	1.66435e-12	5.17968e-08	0.204971
snp_3_46783432	ENSG00000188086.8_0	7.2706	1.66435e-12	5.17968e-08	0.204971
snp_3_46783556	ENSG00000188086.8_0	7.2706	1.66435e-12	5.17968e-08	0.204971
snp_3_46783629	ENSG00000188086.8_0	7.2706	1.66435e-12	5.17968e-08	0.204971
snp_3_46783637	ENSG00000188086.8_0	7.2706	1.66435e-12	5.17968e-08	0.204971
indel:6I_3_46783664	ENSG00000188086.8_0	7.2706	1.66435e-12	5.17968e-08	0.204971
snp_3_46783757	ENSG00000188086.8_0	7.2706	1.66435e-12	5.17968e-08	0.204971
snp_3_46783959	ENSG00000188086.8_0	7.2706	1.66435e-12	5.17968e-08	0.204971
snp_3_46784133	ENSG00000188086.8_0	7.2706	1.66435e-12	5.17968e-08	0.204971
snp_3_46784221	ENSG00000188086.8_0	7.2706	1.66435e-12	5.17968e-08	0.204971
snp_3_46784318	ENSG00000188086.8_0	7.2706	1.66435e-12	5.17968e-08	0.204971
snp_3_46784329	ENSG00000188086.8_0	7.2706	1.66435e-12	5.17968e-08	0.204971
snp_3_46784352	ENSG00000188086.8_0	7.2706	1.66435e-12	5.17968e-08	0.204971
snp_3_46784467	ENSG00000188086.8_0	7.2706	1.66435e-12	5.17968e-08	0.204971
snp_3_46784580	ENSG00000188086.8_0	7.2706	1.66435e-12	5.17968e-08	0.204971
snp_3_46785131	ENSG00000188086.8_0	7.2706	1.66435e-12	5.17968e-08	0.204971
snp_6_29695305	ENSG00000204644.5_0	-7.26594	1.71637e-12	5.33646e-08	-0.196887
snp_6_29697757	ENSG00000204644.5_0	7.26588	1.71705e-12	5.33646e-08	0.246093
snp_6_29654272	ENSG00000204644.5_0	7.26564	1.71974e-12	5.34121e-08	0.456656
snp_2_88465998	ENSG00000144115.12_0	7.26424	1.73572e-12	5.3872e-08	0.23963
snp_6_29648785	ENSG00000204644.5_0	7.26349	1.74427e-12	5.41009e-08	0.475189
snp_17_77705045	ENSG00000182156.5_0	-7.26095	1.77382e-12	5.49804e-08	-0.226973
snp_12_20970062	ENSG00000111700.8_0	7.25916	1.79486e-12	5.54831e-08	0.211369
indel:2I_12_20971407	ENSG00000111700.8_0	7.25916	1.79486e-12	5.54831e-08	0.211369
snp_12_20971448	ENSG00000111700.8_0	7.25916	1.79486e-12	5.54831e-08	0.211369
indel:1I_12_20975678	ENSG00000111700.8_0	7.25916	1.79486e-12	5.54831e-08	0.211369
snp_3_46852679	ENSG00000188086.8_0	7.25899	1.79693e-12	5.55097e-08	0.213928
snp_7_56235633	ENSG00000185290.3_0	-7.25646	1.82714e-12	5.6375e-08	-0.215958
indel:1D_7_56215400	ENSG00000185290.3_0	7.25644	1.82739e-12	5.6375e-08	0.218699
indel:1I_16_1293544	ENSG00000095917.9_0	7.25549	1.83882e-12	5.66733e-08	0.213021
snp_6_29684634	ENSG00000204644.5_0	7.25533	1.84076e-12	5.66733e-08	0.243939
snp_6_29684967	ENSG00000204644.5_0	7.25533	1.84076e-12	5.66733e-08	0.243939
snp_6_29661355	ENSG00000204644.5_0	7.2547	1.84843e-12	5.66818e-08	0.207297
snp_6_29661456	ENSG00000204644.5_0	7.2547	1.84843e-12	5.66818e-08	0.207297
snp_6_29661943	ENSG00000204644.5_0	7.2547	1.84843e-12	5.66818e-08	0.207297
snp_6_29662374	ENSG00000204644.5_0	7.2547	1.84843e-12	5.66818e-08	0.207297
snp_6_29662913	ENSG00000204644.5_0	7.2547	1.84843e-12	5.66818e-08	0.207297
snp_6_29664648	ENSG00000204644.5_0	7.2547	1.84843e-12	5.66818e-08	0.207297
snp_16_76345376	ENSG00000152910.14_0	7.25311	1.8679e-12	5.72025e-08	0.254604
snp_16_76345575	ENSG00000152910.14_0	7.25311	1.8679e-12	5.72025e-08	0.254604
snp_12_20986812	ENSG00000111700.8_0	7.25167	1.8857e-12	5.77094e-08	0.196177
snp_1_152778443	ENSG00000172155.7_0	7.25062	1.89881e-12	5.80718e-08	0.309361
snp_9_69458981	ENSG00000172014.11_0	-7.24921	1.91662e-12	5.85776e-08	-0.206436
snp_12_9735686	ENSG00000111796.3_0	-7.24731	1.94076e-12	5.92759e-08	-0.228043
snp_3_46782155	ENSG00000188086.8_0	7.23744	2.07096e-12	6.32107e-08	0.204145
snp_12_21274317	ENSG00000257046.1_0	7.23482	2.10706e-12	6.42698e-08	0.188373
snp_12_21006794	ENSG00000205754.6_0	7.2313	2.15647e-12	6.53351e-08	0.182255
snp_12_21007102	ENSG00000205754.6_0	7.2313	2.15647e-12	6.53351e-08	0.182255
indel:2D_12_21008395	ENSG00000205754.6_0	7.2313	2.15647e-12	6.53351e-08	0.182255
snp_12_21013422	ENSG00000205754.6_0	7.2313	2.15647e-12	6.53351e-08	0.182255
snp_12_21015906	ENSG00000205754.6_0	7.2313	2.15647e-12	6.53351e-08	0.182255
snp_12_21027327	ENSG00000205754.6_0	7.2313	2.15647e-12	6.53351e-08	0.182255
snp_12_21028208	ENSG00000205754.6_0	7.2313	2.15647e-12	6.53351e-08	0.182255
indel:1I_12_21033205	ENSG00000205754.6_0	7.2313	2.15647e-12	6.53351e-08	0.182255
snp_11_47624714	ENSG00000172247.3_0	-7.23092	2.16186e-12	6.53351e-08	-0.226029
snp_11_47640429	ENSG00000172247.3_0	-7.23092	2.16186e-12	6.53351e-08	-0.226029
snp_11_47648042	ENSG00000172247.3_0	-7.23092	2.16186e-12	6.53351e-08	-0.226029
snp_11_47655752	ENSG00000172247.3_0	-7.23092	2.16186e-12	6.53351e-08	-0.226029
snp_11_47658314	ENSG00000172247.3_0	-7.23092	2.16186e-12	6.53351e-08	-0.226029
snp_11_47663049	ENSG00000172247.3_0	-7.23092	2.16186e-12	6.53351e-08	-0.226029
snp_9_69454194	ENSG00000204788.3_0	-7.22854	2.19586e-12	6.63187e-08	-0.205543
snp_1_111830744	ENSG00000134216.14_0	7.2284	2.19786e-12	6.63359e-08	0.201439
snp_11_47611152	ENSG00000172247.3_0	-7.22712	2.21649e-12	6.68541e-08	-0.203266
snp_6_29655502	ENSG00000204644.5_0	7.22606	2.23198e-12	6.7233e-08	0.462986
snp_6_29665239	ENSG00000204644.5_0	7.22606	2.23198e-12	6.7233e-08	0.462986
indel:6D_11_47550835	ENSG00000172247.3_0	-7.22395	2.26316e-12	6.80464e-08	-0.225826
snp_6_29632586	ENSG00000204644.5_0	7.22284	2.27969e-12	6.80464e-08	0.472885
snp_6_29638425	ENSG00000204644.5_0	7.22284	2.27969e-12	6.80464e-08	0.472885
snp_6_29640785	ENSG00000204644.5_0	7.22284	2.27969e-12	6.80464e-08	0.472885
snp_6_29645958	ENSG00000204644.5_0	7.22284	2.27969e-12	6.80464e-08	0.472885
snp_6_29653695	ENSG00000204644.5_0	7.22284	2.27969e-12	6.80464e-08	0.472885
snp_6_29655377	ENSG00000204644.5_0	7.22284	2.27969e-12	6.80464e-08	0.472885
snp_6_29663602	ENSG00000204644.5_0	7.22284	2.27969e-12	6.80464e-08	0.472885
snp_6_29671819	ENSG00000204644.5_0	7.22284	2.27969e-12	6.80464e-08	0.472885
snp_6_29679101	ENSG00000204644.5_0	7.22284	2.27969e-12	6.80464e-08	0.472885
snp_6_29679802	ENSG00000204644.5_0	7.22284	2.27969e-12	6.80464e-08	0.472885
snp_6_29689631	ENSG00000204644.5_0	7.22284	2.27969e-12	6.80464e-08	0.472885
snp_6_29694777	ENSG00000204644.5_0	7.22284	2.27969e-12	6.80464e-08	0.472885
snp_6_29695610	ENSG00000204644.5_0	7.22284	2.27969e-12	6.80464e-08	0.472885
snp_16_76339660	ENSG00000152910.14_0	7.21822	2.35001e-12	7.00544e-08	0.259943
snp_16_76339821	ENSG00000152910.14_0	7.21822	2.35001e-12	7.00544e-08	0.259943
snp_12_11240211	ENSG00000255374.1_0	-7.21048	2.47248e-12	7.36575e-08	-0.189426
snp_16_76352666	ENSG00000152910.14_0	7.20759	2.51978e-12	7.50183e-08	0.260181
snp_16_76350805	ENSG00000152910.14_0	7.20398	2.58023e-12	7.67682e-08	0.242577
snp_16_76340132	ENSG00000152910.14_0	7.20212	2.61195e-12	7.76617e-08	0.262502
snp_12_20976825	ENSG00000111700.8_0	7.20026	2.64393e-12	7.83087e-08	0.209471
snp_12_20980900	ENSG00000111700.8_0	7.20026	2.64393e-12	7.83087e-08	0.209471
snp_12_20984349	ENSG00000111700.8_0	7.20026	2.64393e-12	7.83087e-08	0.209471
snp_12_20985287	ENSG00000111700.8_0	7.20026	2.64393e-12	7.83087e-08	0.209471
snp_12_20986061	ENSG00000111700.8_0	7.20026	2.64393e-12	7.83087e-08	0.209471
snp_12_20986451	ENSG00000111700.8_0	7.20026	2.64393e-12	7.83087e-08	0.209471
snp_1_111830631	ENSG00000134216.14_0	7.19936	2.65949e-12	7.83661e-08	0.201282
indel:1D_1_111831147	ENSG00000134216.14_0	7.19936	2.65949e-12	7.83661e-08	0.201282
snp_1_111831915	ENSG00000134216.14_0	7.19936	2.65949e-12	7.83661e-08	0.201282
snp_1_111832618	ENSG00000134216.14_0	7.19936	2.65949e-12	7.83661e-08	0.201282
snp_1_111832765	ENSG00000134216.14_0	7.19936	2.65949e-12	7.83661e-08	0.201282
snp_1_111832950	ENSG00000134216.14_0	7.19936	2.65949e-12	7.83661e-08	0.201282
snp_1_111833441	ENSG00000134216.14_0	7.19936	2.65949e-12	7.83661e-08	0.201282
snp_1_111833517	ENSG00000134216.14_0	7.19936	2.65949e-12	7.83661e-08	0.201282
snp_1_111834133	ENSG00000134216.14_0	7.19735	2.69476e-12	7.93546e-08	0.199313
snp_6_29635517	ENSG00000204644.5_0	7.19724	2.69678e-12	7.93633e-08	0.454902
snp_12_21038869	ENSG00000205754.6_0	7.19526	2.73207e-12	8.01965e-08	0.181344
snp_12_21041642	ENSG00000205754.6_0	7.19526	2.73207e-12	8.01965e-08	0.181344
snp_12_21049750	ENSG00000205754.6_0	7.19526	2.73207e-12	8.01965e-08	0.181344
snp_12_21051769	ENSG00000205754.6_0	7.19526	2.73207e-12	8.01965e-08	0.181344
snp_12_11281904	ENSG00000255374.1_0	-7.19319	2.76928e-12	8.12368e-08	-0.235501
snp_6_29713580	ENSG00000204644.5_0	7.19305	2.77187e-12	8.12612e-08	0.254091
snp_1_111813174	ENSG00000134216.14_0	7.19283	2.77591e-12	8.13277e-08	0.22802
snp_16_76333181	ENSG00000152910.14_0	7.1901	2.82589e-12	8.27392e-08	0.260983
indel:4D_1_111830333	ENSG00000134216.14_0	7.18999	2.8279e-12	8.27453e-08	0.201988
snp_9_139648721	ENSG00000204001.5_0	-7.18958	2.83564e-12	8.29192e-08	-0.177411
snp_1_111834143	ENSG00000134216.14_0	7.18861	2.85361e-12	8.33917e-08	0.199705
snp_16_1293542	ENSG00000095917.9_0	7.18472	2.92728e-12	8.549e-08	0.209108
indel:3D_11_47522874	ENSG00000172247.3_0	-7.18086	3.00212e-12	8.76202e-08	-0.223751
snp_19_35775089	ENSG00000105697.3_0	7.17867	3.04546e-12	8.88288e-08	0.330774
indel:4D_12_131521515	ENSG00000268091.1_0	7.17839	3.05095e-12	8.89325e-08	0.213915
snp_2_88463155	ENSG00000144115.12_0	7.17779	3.06312e-12	8.91743e-08	0.235912
snp_2_88467576	ENSG00000144115.12_0	7.17779	3.06312e-12	8.91743e-08	0.235912
snp_16_76347412	ENSG00000152910.14_0	7.17519	3.11554e-12	9.0643e-08	0.251416
snp_12_20981572	ENSG00000111700.8_0	7.17349	3.15029e-12	9.15961e-08	0.208251
snp_1_111830473	ENSG00000134216.14_0	7.17312	3.15807e-12	9.17641e-08	0.201114
snp_6_29691090	ENSG00000204644.5_0	-7.17107	3.20054e-12	9.29394e-08	-0.194552
snp_11_47669665	ENSG00000172247.3_0	-7.16888	3.2468e-12	9.42234e-08	-0.213244
indel:4D_16_76352597	ENSG00000152910.14_0	7.16776	3.27054e-12	9.48525e-08	0.253029
snp_12_21057281	ENSG00000111700.8_0	7.16657	3.29609e-12	9.53531e-08	0.201297
snp_12_21057483	ENSG00000111700.8_0	7.16657	3.29609e-12	9.53531e-08	0.201297
snp_12_21057815	ENSG00000111700.8_0	7.16657	3.29609e-12	9.53531e-08	0.201297
snp_12_21060084	ENSG00000111700.8_0	7.16657	3.29609e-12	9.53531e-08	0.201297
snp_12_20960556	ENSG00000111700.8_0	7.16567	3.31559e-12	9.58568e-08	0.204724
snp_6_29702510	ENSG00000204644.5_0	-7.16555	3.31819e-12	9.58717e-08	-0.203921
snp_12_21144041	ENSG00000257046.1_0	7.1647	3.33672e-12	9.5985e-08	0.20503
snp_12_21151918	ENSG00000257046.1_0	7.1647	3.33672e-12	9.5985e-08	0.20503
snp_12_21152527	ENSG00000257046.1_0	7.1647	3.33672e-12	9.5985e-08	0.20503
snp_12_21153289	ENSG00000257046.1_0	7.1647	3.33672e-12	9.5985e-08	0.20503
snp_12_21158582	ENSG00000257046.1_0	7.1647	3.33672e-12	9.5985e-08	0.20503
snp_12_21159415	ENSG00000257046.1_0	7.1647	3.33672e-12	9.5985e-08	0.20503
snp_12_21165058	ENSG00000257046.1_0	7.1647	3.33672e-12	9.5985e-08	0.20503
snp_12_21313385	ENSG00000257046.1_0	7.16168	3.40319e-12	9.78359e-08	0.208024
snp_16_76404470	ENSG00000152910.14_0	7.15848	3.47483e-12	9.98332e-08	0.253503
snp_6_29696656	ENSG00000204644.5_0	7.15675	3.51437e-12	1.00906e-07	0.243229
snp_16_76398050	ENSG00000152910.14_0	7.15618	3.52757e-12	1.01222e-07	0.254326
snp_11_47622139	ENSG00000172247.3_0	-7.15503	3.55413e-12	1.01921e-07	-0.223109
snp_6_29642950	ENSG00000204644.5_0	7.15183	3.62906e-12	1.04004e-07	0.2325
snp_6_29700840	ENSG00000204644.5_0	-7.15021	3.66759e-12	1.05043e-07	-0.202188
snp_6_29707546	ENSG00000204644.5_0	-7.14951	3.68427e-12	1.05455e-07	-0.203348
snp_19_46996928	ENSG00000204850.3_0	7.1484	3.7112e-12	1.06112e-07	0.308734
snp_16_76401869	ENSG00000152910.14_0	7.14837	3.71183e-12	1.06112e-07	0.253282
snp_3_118931389	ENSG00000114638.3_0	-7.14649	3.75764e-12	1.07342e-07	-0.434163
snp_19_49517293	ENSG00000104827.12_0	7.14641	3.75951e-12	1.07342e-07	0.217359
indel:4D_12_11182687	ENSG00000255374.1_0	-7.14255	3.85539e-12	1.10011e-07	-0.227248
snp_12_11255508	ENSG00000255374.1_0	-7.14104	3.89347e-12	1.11029e-07	-0.293978
snp_12_131518981	ENSG00000268091.1_0	7.14076	3.9005e-12	1.1116e-07	0.203312
snp_12_21149769	ENSG00000257046.1_0	7.13964	3.92925e-12	1.11772e-07	0.204157
snp_12_21151369	ENSG00000257046.1_0	7.13964	3.92925e-12	1.11772e-07	0.204157
snp_12_21151392	ENSG00000257046.1_0	7.13964	3.92925e-12	1.11772e-07	0.204157
snp_14_22079270	ENSG00000255582.1_0	7.13944	3.93419e-12	1.11843e-07	0.286519
snp_6_29677249	ENSG00000204644.5_0	-7.13692	3.99933e-12	1.13625e-07	-0.194127
snp_11_2321095	ENSG00000110665.7_0	-7.13402	4.07552e-12	1.15718e-07	-0.205668
snp_6_29709234	ENSG00000204644.5_0	-7.1325	4.11617e-12	1.168e-07	-0.203976
indel:2I_1_111833488	ENSG00000134216.14_0	7.13229	4.1218e-12	1.16888e-07	0.20007
snp_6_29706049	ENSG00000204644.5_0	-7.12818	4.23342e-12	1.19979e-07	-0.20212
snp_1_152777574	ENSG00000172155.7_0	7.12708	4.26386e-12	1.20767e-07	0.352641
snp_6_29654409	ENSG00000204644.5_1	7.12508	4.31975e-12	1.22275e-07	0.133088
snp_2_88447437	ENSG00000144115.12_0	7.12172	4.41505e-12	1.24666e-07	0.234783
snp_2_88448348	ENSG00000144115.12_0	7.12172	4.41505e-12	1.24666e-07	0.234783
snp_2_88452740	ENSG00000144115.12_0	7.12172	4.41505e-12	1.24666e-07	0.234783
snp_2_88459592	ENSG00000144115.12_0	7.12172	4.41505e-12	1.24666e-07	0.234783
snp_12_20994536	ENSG00000205754.6_0	7.11687	4.55662e-12	1.28584e-07	0.179014
snp_7_30825229	ENSG00000241644.2_0	7.11629	4.57377e-12	1.28989e-07	0.220629
snp_16_76345636	ENSG00000152910.14_0	7.11566	4.59267e-12	1.29443e-07	0.250152
snp_15_32810421	ENSG00000268759.1_0	7.11458	4.6248e-12	1.30268e-07	0.291033
snp_12_9749421	ENSG00000111796.3_0	-7.11422	4.63569e-12	1.30336e-07	-0.220937
snp_12_9749535	ENSG00000111796.3_0	-7.11422	4.63569e-12	1.30336e-07	-0.220937
snp_12_9750669	ENSG00000111796.3_0	-7.11422	4.63569e-12	1.30336e-07	-0.220937
snp_1_248730758	ENSG00000184022.2_0	-7.11202	4.7023e-12	1.32128e-07	-0.394203
indel:1I_19_49522758	ENSG00000104827.12_0	7.11184	4.70798e-12	1.32207e-07	0.218728
indel:1I_1_152760543	ENSG00000172155.7_0	7.11152	4.71782e-12	1.32402e-07	0.279575
snp_6_29669046	ENSG00000204644.5_0	7.11053	4.74806e-12	1.33169e-07	0.457318
snp_6_29701308	ENSG00000204644.5_0	-7.10567	4.90033e-12	1.36607e-07	-0.201913
snp_6_29701564	ENSG00000204644.5_0	-7.10567	4.90033e-12	1.36607e-07	-0.201913
snp_6_29703262	ENSG00000204644.5_0	-7.10567	4.90033e-12	1.36607e-07	-0.201913
snp_6_29704259	ENSG00000204644.5_0	-7.10567	4.90033e-12	1.36607e-07	-0.201913
snp_6_29705405	ENSG00000204644.5_0	-7.10567	4.90033e-12	1.36607e-07	-0.201913
snp_6_29705659	ENSG00000204644.5_0	-7.10567	4.90033e-12	1.36607e-07	-0.201913
snp_6_29706128	ENSG00000204644.5_0	-7.10567	4.90033e-12	1.36607e-07	-0.201913
snp_6_29706277	ENSG00000204644.5_0	-7.10567	4.90033e-12	1.36607e-07	-0.201913
snp_6_29707704	ENSG00000204644.5_0	-7.10567	4.90033e-12	1.36607e-07	-0.201913
indel:1D_6_29708947	ENSG00000204644.5_0	-7.10567	4.90033e-12	1.36607e-07	-0.201913
snp_16_76353183	ENSG00000152910.14_0	7.10379	4.96054e-12	1.38202e-07	0.237058
snp_6_29664400	ENSG00000204644.5_0	7.10197	5.01948e-12	1.39759e-07	0.454624
snp_9_69449482	ENSG00000204788.3_0	7.09938	5.10446e-12	1.4204e-07	0.255097
snp_12_9748209	ENSG00000111796.3_0	-7.09751	5.16698e-12	1.43692e-07	-0.220787
snp_9_69458981	ENSG00000204788.3_0	-7.09715	5.17892e-12	1.43895e-07	-0.184451
snp_16_76397467	ENSG00000152910.14_0	7.0971	5.18051e-12	1.43895e-07	0.247593
indel:1D_6_29708623	ENSG00000204644.5_0	-7.09254	5.33599e-12	1.48124e-07	-0.205234
snp_19_49520606	ENSG00000104827.12_0	7.09183	5.36056e-12	1.48626e-07	0.216586
snp_19_49520612	ENSG00000104827.12_0	7.09183	5.36056e-12	1.48626e-07	0.216586
snp_6_29684542	ENSG00000204644.5_0	7.09059	5.40374e-12	1.49733e-07	0.435831
snp_12_21284899	ENSG00000257046.1_0	7.08928	5.4501e-12	1.49754e-07	0.205868
snp_12_21285547	ENSG00000257046.1_0	7.08928	5.4501e-12	1.49754e-07	0.205868
snp_12_21287936	ENSG00000257046.1_0	7.08928	5.4501e-12	1.49754e-07	0.205868
snp_12_21288824	ENSG00000257046.1_0	7.08928	5.4501e-12	1.49754e-07	0.205868
snp_12_21296227	ENSG00000257046.1_0	7.08928	5.4501e-12	1.49754e-07	0.205868
snp_12_21296271	ENSG00000257046.1_0	7.08928	5.4501e-12	1.49754e-07	0.205868
snp_12_21299588	ENSG00000257046.1_0	7.08928	5.4501e-12	1.49754e-07	0.205868
snp_12_21307450	ENSG00000257046.1_0	7.08928	5.4501e-12	1.49754e-07	0.205868
snp_12_21308216	ENSG00000257046.1_0	7.08928	5.4501e-12	1.49754e-07	0.205868
snp_12_21308623	ENSG00000257046.1_0	7.08928	5.4501e-12	1.49754e-07	0.205868
snp_12_21309714	ENSG00000257046.1_0	7.08928	5.4501e-12	1.49754e-07	0.205868
snp_12_21310634	ENSG00000257046.1_0	7.08928	5.4501e-12	1.49754e-07	0.205868
snp_12_21311025	ENSG00000257046.1_0	7.08928	5.4501e-12	1.49754e-07	0.205868
snp_12_21311302	ENSG00000257046.1_0	7.08928	5.4501e-12	1.49754e-07	0.205868
indel:1D_6_29665060	ENSG00000204644.5_0	7.08918	5.45333e-12	1.49754e-07	0.21834
snp_1_25617522	ENSG00000187010.14_0	-7.08681	5.53799e-12	1.51912e-07	-0.255397
snp_6_29736759	ENSG00000204644.5_0	7.08662	5.54462e-12	1.51912e-07	0.465271
snp_6_29747011	ENSG00000204644.5_0	7.08662	5.54462e-12	1.51912e-07	0.465271
indel:2D_12_20984697	ENSG00000111700.8_0	7.08661	5.54513e-12	1.51912e-07	0.206375
snp_1_152755507	ENSG00000172155.7_0	7.08615	5.56165e-12	1.52274e-07	0.334368
snp_1_25609079	ENSG00000187010.14_0	-7.08446	5.6227e-12	1.53737e-07	-0.340002
indel:2D_12_21142245	ENSG00000111700.8_0	7.0844	5.6251e-12	1.53737e-07	0.204753
snp_12_21142493	ENSG00000111700.8_0	7.0844	5.6251e-12	1.53737e-07	0.204753
snp_21_43528991	ENSG00000184385.2_0	7.07987	5.79235e-12	1.58214e-07	0.288221
snp_11_2321093	ENSG00000110665.7_0	-7.07853	5.84302e-12	1.59503e-07	-0.207229
indel:1D_6_29708909	ENSG00000204644.5_0	7.07717	5.89453e-12	1.60814e-07	0.325275
snp_1_26385660	ENSG00000158022.6_0	7.07683	5.9076e-12	1.61075e-07	0.237341
snp_1_153021611	ENSG00000163216.6_0	7.07615	5.93356e-12	1.61687e-07	0.219747
snp_19_49520502	ENSG00000104827.12_0	7.07522	5.96934e-12	1.62566e-07	0.216026
snp_4_69449199	ENSG00000196620.4_0	7.07435	6.00297e-12	1.63385e-07	0.267844
snp_11_2318867	ENSG00000110665.7_0	-7.07256	6.0731e-12	1.65196e-07	-0.190829
snp_3_46755692	ENSG00000188086.8_3	7.07213	6.08979e-12	1.65552e-07	0.216076
snp_6_29646165	ENSG00000204644.5_1	7.07157	6.1119e-12	1.65859e-07	0.120252
snp_6_29646879	ENSG00000204644.5_1	7.07157	6.1119e-12	1.65859e-07	0.120252
snp_6_29648506	ENSG00000204644.5_1	7.07157	6.1119e-12	1.65859e-07	0.120252
snp_19_46980713	ENSG00000182013.13_0	7.07026	6.16392e-12	1.67172e-07	0.245709
snp_1_152756538	ENSG00000172155.7_0	7.06846	6.23624e-12	1.69034e-07	0.314364
snp_1_26398594	ENSG00000158022.6_0	-7.06772	6.26594e-12	1.69739e-07	-0.235017
indel:1D_6_29603574	ENSG00000204644.5_0	-7.06706	6.29281e-12	1.70366e-07	-0.194119
snp_16_76336609	ENSG00000152910.14_0	7.06518	6.3696e-12	1.72344e-07	0.246938
snp_1_111830096	ENSG00000134216.14_0	7.06507	6.37447e-12	1.72374e-07	0.200492
snp_16_76393620	ENSG00000152910.14_0	7.0642	6.41017e-12	1.73238e-07	0.250112
snp_6_29708090	ENSG00000204644.5_0	-7.06342	6.44281e-12	1.74018e-07	-0.198135
snp_12_21097329	ENSG00000111700.8_0	7.06117	6.5369e-12	1.76455e-07	0.198979
snp_2_88464840	ENSG00000144115.12_0	7.05951	6.60739e-12	1.78253e-07	0.231181
indel:5D_15_32809612	ENSG00000268759.1_0	7.05914	6.62335e-12	1.78579e-07	0.301645
snp_12_9753788	ENSG00000111796.3_0	-7.05893	6.63209e-12	1.7871e-07	-0.22337
indel:1D_1_26493026	ENSG00000158022.6_0	7.05629	6.74642e-12	1.81684e-07	0.249568
snp_6_29666373	ENSG00000204644.5_0	7.05496	6.80442e-12	1.83139e-07	0.199014
snp_12_11236136	ENSG00000255374.1_0	-7.05302	6.89e-12	1.85334e-07	-0.210495
snp_16_76400296	ENSG00000152910.14_0	7.05229	6.92257e-12	1.86101e-07	0.250531
snp_12_21056715	ENSG00000111700.8_0	7.05124	6.96961e-12	1.87257e-07	0.198203
snp_12_9739768	ENSG00000111796.3_0	-7.05096	6.98216e-12	1.87484e-07	-0.221379
snp_6_29699394	ENSG00000204644.5_0	7.04926	7.05935e-12	1.88895e-07	0.463436
snp_6_29700905	ENSG00000204644.5_0	7.04926	7.05935e-12	1.88895e-07	0.463436
snp_6_29713414	ENSG00000204644.5_0	7.04926	7.05935e-12	1.88895e-07	0.463436
snp_6_29714639	ENSG00000204644.5_0	7.04926	7.05935e-12	1.88895e-07	0.463436
snp_6_29717651	ENSG00000204644.5_0	7.04926	7.05935e-12	1.88895e-07	0.463436
snp_6_29718052	ENSG00000204644.5_0	7.04926	7.05935e-12	1.88895e-07	0.463436
snp_21_43533143	ENSG00000184385.2_0	7.04834	7.10126e-12	1.89906e-07	0.242233
snp_1_111830953	ENSG00000134216.14_0	7.04757	7.13657e-12	1.90187e-07	0.197169
snp_1_111832275	ENSG00000134216.14_0	7.04757	7.13657e-12	1.90187e-07	0.197169
snp_1_111832291	ENSG00000134216.14_0	7.04757	7.13657e-12	1.90187e-07	0.197169
snp_1_111833200	ENSG00000134216.14_0	7.04757	7.13657e-12	1.90187e-07	0.197169
snp_1_111833254	ENSG00000134216.14_0	7.04757	7.13657e-12	1.90187e-07	0.197169
snp_1_111833270	ENSG00000134216.14_0	7.04757	7.13657e-12	1.90187e-07	0.197169
indel:1D_1_111830030	ENSG00000134216.14_0	7.04348	7.32763e-12	1.95071e-07	0.198553
snp_11_2318868	ENSG00000110665.7_0	-7.04346	7.32833e-12	1.95071e-07	-0.190363
snp_9_139643531	ENSG00000204001.5_0	-7.04306	7.34763e-12	1.95472e-07	-0.175741
snp_3_46774378	ENSG00000261603.1_0	7.04244	7.37684e-12	1.96023e-07	0.203165
snp_3_46775766	ENSG00000261603.1_0	7.04244	7.37684e-12	1.96023e-07	0.203165
snp_16_1293379	ENSG00000095917.9_0	7.04214	7.39096e-12	1.96284e-07	0.221338
indel:1I_12_20959473	ENSG00000111700.8_0	7.04139	7.42709e-12	1.9713e-07	0.210452
snp_12_7839754	ENSG00000184344.3_0	7.04085	7.4526e-12	1.97579e-07	0.275812
snp_12_7841342	ENSG00000184344.3_0	7.04085	7.4526e-12	1.97579e-07	0.275812
snp_6_29703094	ENSG00000204644.5_0	-7.0384	7.57128e-12	2.0061e-07	-0.201021
snp_1_111827898	ENSG00000134216.14_0	7.03104	7.93928e-12	2.10239e-07	0.213908
snp_4_164466824	ENSG00000151005.3_0	-7.03034	7.97498e-12	2.11063e-07	-0.214272
snp_11_47669175	ENSG00000172247.3_0	-7.02951	8.01748e-12	2.12066e-07	-0.195114
snp_19_49521794	ENSG00000104827.12_0	7.02674	8.16204e-12	2.15766e-07	0.217198
snp_11_47622412	ENSG00000172247.3_0	-7.02386	8.31451e-12	2.19559e-07	-0.197425
snp_6_29647545	ENSG00000204644.5_1	7.02376	8.32005e-12	2.19559e-07	0.132285
snp_19_47003906	ENSG00000204850.3_0	7.02361	8.32769e-12	2.19559e-07	0.303315
snp_19_47004295	ENSG00000204850.3_0	7.02361	8.32769e-12	2.19559e-07	0.303315
snp_12_21159460	ENSG00000111700.8_0	7.02358	8.3294e-12	2.19559e-07	0.200114
snp_12_21099272	ENSG00000111700.8_0	7.02142	8.44623e-12	2.22511e-07	0.202571
snp_11_47604639	ENSG00000172247.3_0	-7.01902	8.57746e-12	2.25839e-07	-0.197053
snp_6_29644275	ENSG00000204644.5_1	7.0162	8.73439e-12	2.29839e-07	0.132918
snp_4_69464737	ENSG00000196620.4_0	-7.01591	8.75046e-12	2.3013e-07	-0.307209
snp_11_47650993	ENSG00000172247.3_0	-7.01368	8.87734e-12	2.33333e-07	-0.197589
snp_16_76354129	ENSG00000152910.14_0	7.01319	8.90527e-12	2.338e-07	0.23371
snp_16_76354138	ENSG00000152910.14_0	7.01319	8.90527e-12	2.338e-07	0.23371
snp_16_76400985	ENSG00000152910.14_0	7.01298	8.91687e-12	2.33972e-07	0.249302
snp_7_30837003	ENSG00000241644.2_0	7.01234	8.9538e-12	2.34272e-07	0.218553
snp_7_30837174	ENSG00000241644.2_0	7.01234	8.9538e-12	2.34272e-07	0.218553
snp_7_30837276	ENSG00000241644.2_0	7.01234	8.9538e-12	2.34272e-07	0.218553
snp_7_30837509	ENSG00000241644.2_0	7.01234	8.9538e-12	2.34272e-07	0.218553
snp_7_30837547	ENSG00000241644.2_0	7.01234	8.9538e-12	2.34272e-07	0.218553
snp_11_47529947	ENSG00000172247.3_0	-7.01182	8.98379e-12	2.34923e-07	-0.197834
snp_6_29659124	ENSG00000204644.5_1	7.01124	9.01755e-12	2.35672e-07	0.117601
snp_14_22074959	ENSG00000255582.1_0	7.01038	9.06751e-12	2.36843e-07	0.236691
snp_1_26384690	ENSG00000158022.6_0	7.00936	9.12693e-12	2.3826e-07	0.234836
snp_12_21290389	ENSG00000257046.1_0	7.00926	9.1327e-12	2.38276e-07	0.206134
snp_2_88446892	ENSG00000144115.12_0	7.00704	9.26418e-12	2.41569e-07	0.230915
snp_7_56221069	ENSG00000185290.3_0	7.00629	9.30876e-12	2.42594e-07	0.204589
snp_4_164469283	ENSG00000151005.3_0	-7.00579	9.3389e-12	2.43241e-07	-0.21443
snp_7_30833708	ENSG00000241644.2_0	7.00417	9.43609e-12	2.45634e-07	0.217136
snp_11_47687147	ENSG00000172247.3_0	-7.00261	9.531e-12	2.47964e-07	-0.219165
snp_16_1294066	ENSG00000095917.9_0	6.99739	9.8559e-12	2.56272e-07	0.205346
snp_19_46980572	ENSG00000182013.13_0	6.99657	9.90822e-12	2.57341e-07	0.243516
snp_19_46980926	ENSG00000182013.13_0	6.99657	9.90822e-12	2.57341e-07	0.243516
snp_7_56220379	ENSG00000185290.3_0	6.99521	9.99449e-12	2.58813e-07	0.203187
snp_3_118932869	ENSG00000114638.3_0	-6.99483	1.00191e-11	2.58813e-07	-0.42335
snp_12_21062570	ENSG00000111700.8_0	6.99323	1.01224e-11	2.58813e-07	0.201881
snp_12_21074997	ENSG00000111700.8_0	6.99323	1.01224e-11	2.58813e-07	0.201881
snp_12_21077530	ENSG00000111700.8_0	6.99323	1.01224e-11	2.58813e-07	0.201881
snp_12_21079595	ENSG00000111700.8_0	6.99323	1.01224e-11	2.58813e-07	0.201881
snp_12_21080738	ENSG00000111700.8_0	6.99323	1.01224e-11	2.58813e-07	0.201881
snp_12_21083836	ENSG00000111700.8_0	6.99323	1.01224e-11	2.58813e-07	0.201881
snp_12_21084222	ENSG00000111700.8_0	6.99323	1.01224e-11	2.58813e-07	0.201881
snp_12_21086903	ENSG00000111700.8_0	6.99323	1.01224e-11	2.58813e-07	0.201881
snp_12_21086914	ENSG00000111700.8_0	6.99323	1.01224e-11	2.58813e-07	0.201881
snp_12_21090398	ENSG00000111700.8_0	6.99323	1.01224e-11	2.58813e-07	0.201881
snp_12_21099794	ENSG00000111700.8_0	6.99323	1.01224e-11	2.58813e-07	0.201881
snp_12_21101391	ENSG00000111700.8_0	6.99323	1.01224e-11	2.58813e-07	0.201881
snp_12_21105570	ENSG00000111700.8_0	6.99323	1.01224e-11	2.58813e-07	0.201881
snp_12_21108869	ENSG00000111700.8_0	6.99323	1.01224e-11	2.58813e-07	0.201881
snp_12_21111652	ENSG00000111700.8_0	6.99323	1.01224e-11	2.58813e-07	0.201881
snp_12_21111804	ENSG00000111700.8_0	6.99323	1.01224e-11	2.58813e-07	0.201881
snp_12_21112136	ENSG00000111700.8_0	6.99323	1.01224e-11	2.58813e-07	0.201881
snp_12_21112690	ENSG00000111700.8_0	6.99323	1.01224e-11	2.58813e-07	0.201881
snp_12_21112904	ENSG00000111700.8_0	6.99323	1.01224e-11	2.58813e-07	0.201881
snp_12_21116499	ENSG00000111700.8_0	6.99323	1.01224e-11	2.58813e-07	0.201881
snp_12_21118897	ENSG00000111700.8_0	6.99323	1.01224e-11	2.58813e-07	0.201881
snp_12_21119063	ENSG00000111700.8_0	6.99323	1.01224e-11	2.58813e-07	0.201881
snp_12_21119218	ENSG00000111700.8_0	6.99323	1.01224e-11	2.58813e-07	0.201881
snp_12_21120215	ENSG00000111700.8_0	6.99323	1.01224e-11	2.58813e-07	0.201881
snp_12_21125521	ENSG00000111700.8_0	6.99323	1.01224e-11	2.58813e-07	0.201881
snp_12_21127751	ENSG00000111700.8_0	6.99323	1.01224e-11	2.58813e-07	0.201881
snp_12_9742446	ENSG00000111796.3_0	-6.99273	1.01552e-11	2.59506e-07	-0.220163
snp_4_164461738	ENSG00000151005.3_0	-6.9917	1.02222e-11	2.61074e-07	-0.216215
indel:5D_12_20987414	ENSG00000111700.8_0	6.99101	1.02675e-11	2.62086e-07	0.202116
snp_2_88467934	ENSG00000144115.12_0	6.99027	1.03165e-11	2.63075e-07	0.230524
snp_14_22079209	ENSG00000255582.1_0	6.99008	1.03292e-11	2.63075e-07	0.281318
snp_14_22079276	ENSG00000255582.1_0	6.99008	1.03292e-11	2.63075e-07	0.281318
snp_14_22079347	ENSG00000255582.1_0	6.99008	1.03292e-11	2.63075e-07	0.281318
snp_9_69351015	ENSG00000204788.3_0	-6.98941	1.03736e-11	2.64061e-07	-0.20769
snp_3_46792304	ENSG00000188086.8_0	6.98826	1.045e-11	2.65271e-07	0.194456
snp_3_46792524	ENSG00000188086.8_0	6.98826	1.045e-11	2.65271e-07	0.194456
snp_3_46794409	ENSG00000188086.8_0	6.98826	1.045e-11	2.65271e-07	0.194456
snp_3_46794745	ENSG00000188086.8_0	6.98826	1.045e-11	2.65271e-07	0.194456
snp_3_46795062	ENSG00000188086.8_0	6.98826	1.045e-11	2.65271e-07	0.194456
snp_16_76400173	ENSG00000152910.14_0	6.98437	1.07136e-11	2.71663e-07	0.245023
snp_16_76400189	ENSG00000152910.14_0	6.98437	1.07136e-11	2.71663e-07	0.245023
snp_16_76343812	ENSG00000152910.14_0	6.98194	1.08822e-11	2.75787e-07	0.233079
snp_12_131527301	ENSG00000268091.1_0	6.9783	1.11386e-11	2.82128e-07	0.208488
snp_6_29711855	ENSG00000204644.5_0	-6.97712	1.12231e-11	2.84114e-07	-0.216491
snp_1_26362001	ENSG00000158022.6_0	6.97264	1.15498e-11	2.92223e-07	0.269305
snp_6_29705219	ENSG00000204644.5_0	-6.97173	1.16166e-11	2.93751e-07	-0.198287
snp_3_46795340	ENSG00000188086.8_0	6.9699	1.17538e-11	2.97057e-07	0.194284
snp_17_77707018	ENSG00000182156.5_0	-6.96805	1.18933e-11	3.00417e-07	-0.219172
snp_12_21266939	ENSG00000257046.1_0	6.96722	1.19566e-11	3.01354e-07	0.18192
snp_12_21271724	ENSG00000257046.1_0	6.96722	1.19566e-11	3.01354e-07	0.18192
snp_12_21273244	ENSG00000257046.1_0	6.96722	1.19566e-11	3.01354e-07	0.18192
snp_12_21274675	ENSG00000257046.1_0	6.96722	1.19566e-11	3.01354e-07	0.18192
snp_1_25605763	ENSG00000187010.14_0	-6.96124	1.24232e-11	3.12943e-07	-0.33679
snp_12_20960293	ENSG00000111700.8_0	6.9587	1.26262e-11	3.17882e-07	0.206049
snp_6_29718790	ENSG00000204644.5_0	6.95604	1.28426e-11	3.23155e-07	0.238438
snp_12_9752730	ENSG00000111796.3_0	-6.95437	1.29803e-11	3.2644e-07	-0.218691
snp_21_43529642	ENSG00000184385.2_0	6.95327	1.3072e-11	3.28386e-07	0.254401
indel:1I_21_43529652	ENSG00000184385.2_0	6.95327	1.3072e-11	3.28386e-07	0.254401
snp_16_1294604	ENSG00000095917.9_0	6.95257	1.31304e-11	3.29673e-07	0.191878
snp_9_139643832	ENSG00000204001.5_0	-6.95181	1.31945e-11	3.31102e-07	-0.175071
snp_9_139719671	ENSG00000204001.5_0	-6.9516	1.32114e-11	3.31347e-07	-0.22079
snp_7_56217583	ENSG00000185290.3_0	6.94749	1.35629e-11	3.39238e-07	0.201766
snp_7_56220769	ENSG00000185290.3_0	6.94749	1.35629e-11	3.39238e-07	0.201766
indel:1D_7_56221893	ENSG00000185290.3_0	6.94749	1.35629e-11	3.39238e-07	0.201766
snp_7_56223751	ENSG00000185290.3_0	6.94749	1.35629e-11	3.39238e-07	0.201766
snp_7_56224041	ENSG00000185290.3_0	6.94749	1.35629e-11	3.39238e-07	0.201766
indel:4D_12_9747510	ENSG00000111796.3_0	-6.94714	1.35929e-11	3.39802e-07	-0.213911
snp_9_139717773	ENSG00000204001.5_0	-6.94628	1.3668e-11	3.41494e-07	-0.224517
snp_16_76355916	ENSG00000152910.14_0	6.94498	1.37815e-11	3.44142e-07	0.25308
snp_3_46785355	ENSG00000188086.8_0	6.94423	1.38481e-11	3.45431e-07	0.194017
snp_3_46786453	ENSG00000188086.8_0	6.94423	1.38481e-11	3.45431e-07	0.194017
snp_16_76397974	ENSG00000152910.14_0	6.94389	1.38781e-11	3.45993e-07	0.246482
snp_6_29666664	ENSG00000204644.5_0	6.94174	1.40696e-11	3.50577e-07	0.196522
snp_12_21029380	ENSG00000257046.1_0	6.94152	1.40889e-11	3.50868e-07	0.170383
snp_12_21314196	ENSG00000257046.1_0	6.94036	1.41936e-11	3.53283e-07	0.202767
snp_4_69448733	ENSG00000196620.4_0	6.9368	1.45196e-11	3.61201e-07	0.272725
snp_1_111834150	ENSG00000134216.14_0	6.93542	1.46478e-11	3.64195e-07	0.193045
snp_19_49518484	ENSG00000104827.12_0	6.93504	1.46838e-11	3.64891e-07	0.210603
snp_16_76335794	ENSG00000152910.14_0	6.93406	1.47753e-11	3.66967e-07	0.246624
snp_2_88461512	ENSG00000144115.12_0	6.93334	1.48431e-11	3.68454e-07	0.229317
snp_12_21125672	ENSG00000111700.8_0	6.92993	1.51689e-11	3.76337e-07	0.200119
snp_16_1306642	ENSG00000095917.9_0	6.92941	1.52192e-11	3.77381e-07	0.214229
snp_1_26357667	ENSG00000158022.6_0	6.92902	1.52573e-11	3.78121e-07	0.262049
snp_6_29645118	ENSG00000204644.5_1	6.92825	1.53321e-11	3.79772e-07	0.130721
snp_16_2194408	ENSG00000167967.11_6	6.92693	1.54615e-11	3.82771e-07	0.0444151
indel:1D_9_28375423	ENSG00000174482.6_0	6.92405	1.57479e-11	3.8965e-07	0.223039
snp_7_30834761	ENSG00000241644.2_0	6.92374	1.57786e-11	3.90199e-07	0.215732
snp_1_111830655	ENSG00000134216.14_0	6.92252	1.59021e-11	3.93044e-07	0.195088
snp_1_25618264	ENSG00000187010.14_0	-6.91873	1.62901e-11	4.01037e-07	-0.247379
snp_6_29644040	ENSG00000204644.5_1	6.91826	1.63389e-11	4.01037e-07	0.130295
snp_6_29644502	ENSG00000204644.5_1	6.91826	1.63389e-11	4.01037e-07	0.130295
snp_6_29644633	ENSG00000204644.5_1	6.91826	1.63389e-11	4.01037e-07	0.130295
snp_6_29645038	ENSG00000204644.5_1	6.91826	1.63389e-11	4.01037e-07	0.130295
snp_6_29645634	ENSG00000204644.5_1	6.91826	1.63389e-11	4.01037e-07	0.130295
snp_6_29645770	ENSG00000204644.5_1	6.91826	1.63389e-11	4.01037e-07	0.130295
snp_6_29645937	ENSG00000204644.5_1	6.91826	1.63389e-11	4.01037e-07	0.130295
snp_6_29647642	ENSG00000204644.5_1	6.91826	1.63389e-11	4.01037e-07	0.130295
snp_6_29648119	ENSG00000204644.5_1	6.91826	1.63389e-11	4.01037e-07	0.130295
snp_6_29648126	ENSG00000204644.5_1	6.91826	1.63389e-11	4.01037e-07	0.130295
snp_6_29648137	ENSG00000204644.5_1	6.91826	1.63389e-11	4.01037e-07	0.130295
snp_6_29648377	ENSG00000204644.5_1	6.91826	1.63389e-11	4.01037e-07	0.130295
snp_7_30826307	ENSG00000241644.2_0	6.91692	1.64786e-11	4.0425e-07	0.217081
snp_3_46789269	ENSG00000261603.1_0	6.91579	1.65977e-11	4.06957e-07	0.328794
snp_7_56220683	ENSG00000185290.3_0	6.91141	1.70663e-11	4.18223e-07	0.200996
snp_12_11214212	ENSG00000255374.1_0	-6.90887	1.73439e-11	4.24799e-07	-0.230415
snp_12_20979861	ENSG00000111700.8_0	6.90728	1.75201e-11	4.28885e-07	0.202374
snp_7_30838237	ENSG00000241644.2_0	6.90483	1.77943e-11	4.35368e-07	0.214105
snp_16_76327053	ENSG00000152910.14_0	6.90099	1.82341e-11	4.4589e-07	0.250692
indel:1I_12_9747744	ENSG00000111796.3_0	-6.90073	1.82637e-11	4.46377e-07	-0.215221
snp_21_43530131	ENSG00000184385.2_0	6.89765	1.86245e-11	4.54954e-07	0.25836
snp_16_76396817	ENSG00000152910.14_0	6.89704	1.86967e-11	4.56474e-07	0.239186
snp_17_19195431	ENSG00000230493.2_0	6.89608	1.88107e-11	4.58771e-07	0.0921678
snp_17_19190942	ENSG00000230493.2_0	-6.89608	1.88107e-11	4.58771e-07	-0.0921678
snp_16_76339254	ENSG00000152910.14_0	6.89566	1.88613e-11	4.5976e-07	0.245805
snp_4_164467848	ENSG00000151005.3_0	-6.89255	1.92374e-11	4.6868e-07	-0.214449
indel:5D_12_21263845	ENSG00000257046.1_0	6.89207	1.92952e-11	4.69841e-07	0.179604
snp_4_164469097	ENSG00000151005.3_0	-6.88873	1.97086e-11	4.79653e-07	-0.211674
snp_19_49519873	ENSG00000104827.12_0	6.8878	1.98251e-11	4.82233e-07	0.201561
snp_12_131518747	ENSG00000268091.1_0	6.88717	1.99046e-11	4.83911e-07	0.193612
snp_12_131517730	ENSG00000268091.1_0	6.88693	1.99351e-11	4.84396e-07	0.199375
snp_12_21279581	ENSG00000257046.1_0	6.88641	2.00009e-11	4.85738e-07	0.178135
indel:4D_4_164438790	ENSG00000151005.3_0	-6.88589	2.00661e-11	4.87065e-07	-0.217419
snp_1_111833833	ENSG00000134216.14_0	6.87615	2.1343e-11	5.17785e-07	0.195711
snp_19_49520576	ENSG00000104827.12_0	6.87514	2.14806e-11	5.20849e-07	0.209504
snp_6_29692623	ENSG00000204644.5_0	6.87397	2.16395e-11	5.24388e-07	0.442086
snp_16_76402186	ENSG00000152910.14_0	6.8739	2.16494e-11	5.24388e-07	0.239168
snp_1_248796524	ENSG00000184022.2_0	6.87331	2.1731e-11	5.26088e-07	0.162529
snp_3_118934228	ENSG00000114638.3_0	-6.87269	2.18157e-11	5.27861e-07	-0.396852
indel:4D_12_21294195	ENSG00000257046.1_0	6.87257	2.18331e-11	5.28005e-07	0.18064
snp_1_111812241	ENSG00000134216.14_0	6.87105	2.20432e-11	5.32526e-07	0.223271
snp_1_111812412	ENSG00000134216.14_0	6.87105	2.20432e-11	5.32526e-07	0.223271
indel:1I_6_29660171	ENSG00000204644.5_1	6.86923	2.22989e-11	5.3842e-07	0.126811
snp_11_47665686	ENSG00000172247.3_0	-6.86891	2.23447e-11	5.39241e-07	-0.196146
snp_1_26371281	ENSG00000158022.6_0	6.86821	2.24438e-11	5.4135e-07	0.240341
indel:1I_7_56127550	ENSG00000185290.3_0	6.86782	2.24986e-11	5.42388e-07	0.340061
snp_19_46981345	ENSG00000182013.13_0	6.86648	2.26898e-11	5.4671e-07	0.239565
snp_11_47674084	ENSG00000172247.3_0	-6.86604	2.27538e-11	5.47964e-07	-0.216311
snp_4_69486435	ENSG00000196620.4_0	6.86379	2.30787e-11	5.555e-07	0.257782
snp_6_29699713	ENSG00000204644.5_0	-6.86361	2.31058e-11	5.55861e-07	-0.195845
snp_12_11324363	ENSG00000255374.1_0	-6.86341	2.3135e-11	5.56273e-07	-0.288483
snp_6_29707661	ENSG00000204644.5_0	6.86279	2.32254e-11	5.5763e-07	0.202912
snp_4_164440743	ENSG00000151005.3_0	-6.86278	2.32279e-11	5.5763e-07	-0.209491
snp_4_164446283	ENSG00000151005.3_0	-6.86278	2.32279e-11	5.5763e-07	-0.209491
snp_12_11316437	ENSG00000255374.1_0	-6.86045	2.35717e-11	5.6559e-07	-0.294885
snp_16_76353753	ENSG00000152910.14_0	6.86005	2.36321e-11	5.66744e-07	0.230319
snp_21_43529061	ENSG00000184385.2_0	6.85992	2.36507e-11	5.66894e-07	0.247164
snp_1_153006047	ENSG00000163216.6_0	6.85948	2.37162e-11	5.68167e-07	0.209187
snp_19_49515931	ENSG00000104827.12_0	6.85854	2.38581e-11	5.71268e-07	0.211015
indel:1I_9_139653644	ENSG00000204001.5_0	-6.85583	2.42692e-11	5.8081e-07	-0.166466
snp_12_11216315	ENSG00000255374.1_0	-6.85569	2.42907e-11	5.81024e-07	-0.297329
snp_1_152760093	ENSG00000172155.7_0	6.85323	2.46712e-11	5.89817e-07	0.311459
snp_12_9741500	ENSG00000111796.3_0	-6.85156	2.49329e-11	5.94529e-07	-0.215306
snp_12_9746077	ENSG00000111796.3_0	-6.85156	2.49329e-11	5.94529e-07	-0.215306
snp_12_9746097	ENSG00000111796.3_0	-6.85156	2.49329e-11	5.94529e-07	-0.215306
snp_12_9746614	ENSG00000111796.3_0	-6.85156	2.49329e-11	5.94529e-07	-0.215306
snp_12_9747075	ENSG00000111796.3_0	-6.85156	2.49329e-11	5.94529e-07	-0.215306
snp_12_21314736	ENSG00000257046.1_0	6.84874	2.53804e-11	6.04886e-07	0.200402
snp_16_76400183	ENSG00000152910.14_0	6.84391	2.61672e-11	6.22729e-07	0.234947
snp_4_164435265	ENSG00000151005.3_0	-6.84373	2.61968e-11	6.22729e-07	-0.213738
snp_4_164436144	ENSG00000151005.3_0	-6.84373	2.61968e-11	6.22729e-07	-0.213738
snp_4_164439790	ENSG00000151005.3_0	-6.84373	2.61968e-11	6.22729e-07	-0.213738
snp_4_164440581	ENSG00000151005.3_0	-6.84373	2.61968e-11	6.22729e-07	-0.213738
indel:2I_6_29662190	ENSG00000204644.5_0	6.8432	2.62845e-11	6.24492e-07	0.194233
snp_1_26345537	ENSG00000158022.6_0	6.83977	2.68589e-11	6.37482e-07	0.262508
snp_1_26348423	ENSG00000158022.6_0	6.83977	2.68589e-11	6.37482e-07	0.262508
snp_21_43529064	ENSG00000184385.2_0	6.83365	2.79151e-11	6.62208e-07	0.247356
snp_19_46998236	ENSG00000204850.3_0	6.83117	2.83535e-11	6.72259e-07	0.291685
snp_3_46770870	ENSG00000261603.1_0	6.83092	2.83986e-11	6.72982e-07	0.195504
snp_6_29698031	ENSG00000204644.5_0	-6.83072	2.8435e-11	6.73499e-07	-0.197404
snp_19_49519058	ENSG00000104827.12_0	6.82995	2.85736e-11	6.76432e-07	0.217322
snp_1_152729891	ENSG00000172155.7_0	6.82506	2.94669e-11	6.97221e-07	0.388789
snp_12_11261763	ENSG00000255374.1_0	-6.82477	2.95208e-11	6.98138e-07	-0.29435
snp_1_25628109	ENSG00000187010.14_0	-6.82197	3.00454e-11	7.10179e-07	-0.279153
snp_1_25606760	ENSG00000187010.14_0	-6.8208	3.02677e-11	7.15066e-07	-0.348521
snp_12_21175258	ENSG00000257046.1_0	6.82036	3.0351e-11	7.16666e-07	0.199035
snp_6_29699156	ENSG00000204644.5_0	-6.81694	3.10115e-11	7.31679e-07	-0.19402
snp_1_152760096	ENSG00000172155.7_0	6.8169	3.10186e-11	7.31679e-07	0.310501
snp_16_76401087	ENSG00000152910.14_0	6.81408	3.1573e-11	7.44373e-07	0.242383
snp_12_21300002	ENSG00000257046.1_0	6.81292	3.18049e-11	7.47923e-07	0.198899
indel:1D_12_21300074	ENSG00000257046.1_0	6.81292	3.18049e-11	7.47923e-07	0.198899
indel:1D_12_21300075	ENSG00000257046.1_0	6.81292	3.18049e-11	7.47923e-07	0.198899
snp_12_21303439	ENSG00000257046.1_0	6.81292	3.18049e-11	7.47923e-07	0.198899
snp_12_21305711	ENSG00000257046.1_0	6.81292	3.18049e-11	7.47923e-07	0.198899
snp_9_139673159	ENSG00000204001.5_0	6.81242	3.19056e-11	7.49908e-07	0.223953
snp_1_111831407	ENSG00000134216.14_0	6.81023	3.23459e-11	7.59481e-07	0.196104
snp_1_111831408	ENSG00000134216.14_0	6.81023	3.23459e-11	7.59481e-07	0.196104
snp_16_76361343	ENSG00000152910.14_0	6.80785	3.28351e-11	7.69915e-07	0.228097
snp_12_21241542	ENSG00000257046.1_0	6.80717	3.29744e-11	7.69915e-07	0.197592
snp_12_21242181	ENSG00000257046.1_0	6.80717	3.29744e-11	7.69915e-07	0.197592
snp_12_21243460	ENSG00000257046.1_0	6.80717	3.29744e-11	7.69915e-07	0.197592
snp_12_21243620	ENSG00000257046.1_0	6.80717	3.29744e-11	7.69915e-07	0.197592
snp_12_21248127	ENSG00000257046.1_0	6.80717	3.29744e-11	7.69915e-07	0.197592
snp_12_21248214	ENSG00000257046.1_0	6.80717	3.29744e-11	7.69915e-07	0.197592
snp_12_21248380	ENSG00000257046.1_0	6.80717	3.29744e-11	7.69915e-07	0.197592
snp_12_21248624	ENSG00000257046.1_0	6.80717	3.29744e-11	7.69915e-07	0.197592
snp_12_21259883	ENSG00000257046.1_0	6.80717	3.29744e-11	7.69915e-07	0.197592
snp_12_21260387	ENSG00000257046.1_0	6.80717	3.29744e-11	7.69915e-07	0.197592
indel:3D_4_164455603	ENSG00000151005.3_0	-6.80429	3.35769e-11	7.83586e-07	-0.210731
snp_12_20960658	ENSG00000257046.1_0	6.80371	3.36989e-11	7.86033e-07	0.214993
snp_6_29654700	ENSG00000204644.5_1	6.80313	3.38215e-11	7.86102e-07	0.12487
snp_6_29657127	ENSG00000204644.5_1	6.80313	3.38215e-11	7.86102e-07	0.12487
snp_6_29657706	ENSG00000204644.5_1	6.80313	3.38215e-11	7.86102e-07	0.12487
snp_6_29659043	ENSG00000204644.5_1	6.80313	3.38215e-11	7.86102e-07	0.12487
snp_6_29659386	ENSG00000204644.5_1	6.80313	3.38215e-11	7.86102e-07	0.12487
snp_6_29660394	ENSG00000204644.5_1	6.80313	3.38215e-11	7.86102e-07	0.12487
snp_6_29660982	ENSG00000204644.5_1	6.80313	3.38215e-11	7.86102e-07	0.12487
snp_12_20960519	ENSG00000111700.8_0	6.80143	3.41853e-11	7.94159e-07	0.19163
snp_12_9747288	ENSG00000111796.3_0	-6.80115	3.42442e-11	7.95123e-07	-0.213235
snp_1_152777341	ENSG00000172155.7_0	6.79739	3.50619e-11	8.13697e-07	0.327797
indel:2D_12_20986486	ENSG00000111700.8_0	6.79731	3.50795e-11	8.13697e-07	0.199313
snp_1_25629271	ENSG00000187010.14_0	-6.79608	3.53518e-11	8.196e-07	-0.348049
snp_19_47012883	ENSG00000204850.3_0	6.79564	3.54495e-11	8.21452e-07	0.302089
snp_12_21244432	ENSG00000257046.1_0	6.79536	3.55118e-11	8.22067e-07	0.195227
snp_12_21244588	ENSG00000257046.1_0	6.79536	3.55118e-11	8.22067e-07	0.195227
snp_16_1295103	ENSG00000095917.9_0	6.79497	3.55983e-11	8.23655e-07	0.194569
snp_1_26345027	ENSG00000158022.6_0	6.79333	3.59668e-11	8.30511e-07	0.252231
snp_1_26346549	ENSG00000158022.6_0	6.79333	3.59668e-11	8.30511e-07	0.252231
snp_1_26347440	ENSG00000158022.6_0	6.79333	3.59668e-11	8.30511e-07	0.252231
indel:1I_1_26349109	ENSG00000158022.6_0	6.79333	3.59668e-11	8.30511e-07	0.252231
snp_1_153000125	ENSG00000163216.6_0	6.79322	3.59926e-11	8.30688e-07	0.20673
snp_12_21120093	ENSG00000257046.1_0	6.79274	3.60996e-11	8.31974e-07	0.190735
snp_12_21130489	ENSG00000257046.1_0	6.79274	3.60996e-11	8.31974e-07	0.190735
snp_3_118936391	ENSG00000114638.3_0	6.79273	3.61025e-11	8.31974e-07	0.447391
snp_9_28364810	ENSG00000174482.6_0	6.79249	3.61584e-11	8.32843e-07	0.225078
snp_16_76396735	ENSG00000152910.14_0	6.79203	3.62628e-11	8.3483e-07	0.235737
snp_1_153003853	ENSG00000163216.6_0	6.79087	3.65271e-11	8.40495e-07	0.206611
[truncated: 521,244+ more rows]
